# Supplementary material for: A new treatment for sarcoma extracted from combination of miRNA deregulation and gene association rules
Source: Signal Transduct Target Ther. 2023 Jun 5;8:231. doi: 10.1038/s41392-023-01470-z (PMC10239747; doi:10.1038/s41392-023-01470-z)
Supplement: Supplementary file 2 — Supplementary tables [file 41392_2023_1470_MOESM2_ESM.xlsx]

## Sheet: Supplementary table S2
Mienturnet Enrichment results miRTarBase
Gene Symbol	p-value	FDR	Odd ratio	Number of interactions	microRNA 1	microRNA 2	microRNA 3	microRNA 4	microRNA 5	microRNA 6	microRNA 7	microRNA 8
HMGCR	4.90968e-08	0.000135904	0.0233936	5	hsa-miR-193b-3p	hsa-miR-32-5p	hsa-miR-29a-3p	hsa-miR-29b-3p	hsa-miR-27a-3p
ATP13A3	6.4501e-08	0.000135904	0.0410414	6	hsa-miR-122-5p	hsa-miR-150-5p	hsa-miR-133b	hsa-miR-146a-5p	hsa-miR-142-5p	hsa-miR-15a-5p
ZEB1	1.01424e-07	0.000142467	0.0441195	6	hsa-miR-200c-3p	hsa-miR-205-5p	hsa-miR-150-5p	hsa-miR-203a-3p	hsa-miR-142-5p	hsa-miR-144-3p
PTEN	2.13582e-07	0.000225009	0.0961908	8	hsa-miR-29b-3p	hsa-miR-29a-3p	hsa-miR-144-3p	hsa-miR-193b-3p	hsa-miR-32-5p	hsa-miR-205-5p	hsa-miR-142-5p	hsa-miR-200c-3p
MCL1	8.134e-07	0.000685534	0.0870665	7	hsa-miR-15a-5p	hsa-miR-133b	hsa-miR-29a-3p	hsa-miR-29b-3p	hsa-miR-193b-3p	hsa-miR-144-3p	hsa-miR-32-5p
FGA	1.90175e-06	0.00133566	0.0102604	3	hsa-miR-144-3p	hsa-miR-29a-3p	hsa-miR-29b-3p
UGP2	3.78921e-06	0.00223252	0.0123124	3	hsa-miR-15a-5p	hsa-miR-193b-3p	hsa-miR-32-5p
VEGFA	4.23829e-06	0.00223252	0.110812	7	hsa-miR-29b-3p	hsa-miR-150-5p	hsa-miR-15a-5p	hsa-miR-205-5p	hsa-miR-200c-3p	hsa-miR-203a-3p	hsa-miR-29a-3p
ZNF618	6.5654e-06	0.00278386	0.0338592	4	hsa-miR-193b-3p	hsa-miR-122-5p	hsa-miR-27a-3p	hsa-miR-210-3p
NCAM1	6.60621e-06	0.00278386	0.0143645	3	hsa-miR-122-5p	hsa-miR-210-3p	hsa-miR-200c-3p
TGFB1	7.9181e-06	0.00303335	0.0353982	4	hsa-miR-29b-3p	hsa-miR-144-3p	hsa-miR-122-5p	hsa-miR-146a-5p
MYB	9.46646e-06	0.0033243	0.0369373	4	hsa-miR-15a-5p	hsa-miR-150-5p	hsa-miR-193b-3p	hsa-miR-200c-3p
LAMC2	1.05302e-05	0.00341342	0.0164166	3	hsa-miR-29a-3p	hsa-miR-29b-3p	hsa-miR-146a-5p
SHCBP1	1.54614e-05	0.00442077	0.0415544	4	hsa-miR-193b-3p	hsa-miR-32-5p	hsa-miR-200c-3p	hsa-miR-146a-5p
NFE2L2	1.5736e-05	0.00442077	0.0184686	3	hsa-miR-144-3p	hsa-miR-142-5p	hsa-miR-27a-3p
IFNG	2.23956e-05	0.00555146	0.0205207	3	hsa-miR-15a-5p	hsa-miR-29b-3p	hsa-miR-27a-3p
ITGA6	2.23956e-05	0.00555146	0.0205207	3	hsa-miR-32-5p	hsa-miR-29b-3p	hsa-miR-29a-3p
ZEB2	2.38756e-05	0.00558954	0.0461716	4	hsa-miR-200c-3p	hsa-miR-205-5p	hsa-miR-203a-3p	hsa-miR-144-3p
IL24	3.5544e-05	0.00715512	0.00615621	2	hsa-miR-205-5p	hsa-miR-203a-3p
BCL2	3.69487e-05	0.00715512	0.0837245	5	hsa-miR-15a-5p	hsa-miR-29b-3p	hsa-miR-29a-3p	hsa-miR-200c-3p	hsa-miR-205-5p
GSK3B	3.69487e-05	0.00715512	0.0837245	5	hsa-miR-29b-3p	hsa-miR-15a-5p	hsa-miR-27a-3p	hsa-miR-29a-3p	hsa-miR-203a-3p
DNMT3A	3.98061e-05	0.00715512	0.0523278	4	hsa-miR-29a-3p	hsa-miR-29b-3p	hsa-miR-193b-3p	hsa-miR-200c-3p
RPL22	3.98061e-05	0.00715512	0.0523278	4	hsa-miR-193b-3p	hsa-miR-210-3p	hsa-miR-29b-3p	hsa-miR-29a-3p
COL4A2	4.07506e-05	0.00715512	0.0246249	3	hsa-miR-29b-3p	hsa-miR-29a-3p	hsa-miR-210-3p
FAM69A	5.27767e-05	0.00814591	0.0266769	3	hsa-miR-15a-5p	hsa-miR-27a-3p	hsa-miR-144-3p
NSF	5.27767e-05	0.00814591	0.0266769	3	hsa-miR-193b-3p	hsa-miR-32-5p	hsa-miR-205-5p
UVRAG	5.27767e-05	0.00814591	0.0266769	3	hsa-miR-203a-3p	hsa-miR-32-5p	hsa-miR-205-5p
C11orf24	5.60587e-05	0.00814591	0.056945	4	hsa-miR-193b-3p	hsa-miR-15a-5p	hsa-miR-133b	hsa-miR-32-5p
CCNA2	5.60587e-05	0.00814591	0.056945	4	hsa-miR-146a-5p	hsa-miR-193b-3p	hsa-miR-29a-3p	hsa-miR-29b-3p
DNMT3B	6.69179e-05	0.00939973	0.028729	3	hsa-miR-29b-3p	hsa-miR-29a-3p	hsa-miR-200c-3p
EGFR	7.6709e-05	0.0104275	0.0615621	4	hsa-miR-146a-5p	hsa-miR-133b	hsa-miR-27a-3p	hsa-miR-122-5p
ZFPM1	8.3333e-05	0.0108141	0.0307811	3	hsa-miR-200c-3p	hsa-miR-29b-3p	hsa-miR-29a-3p
DENND6A	8.46855e-05	0.0108141	0.0631012	4	hsa-miR-210-3p	hsa-miR-15a-5p	hsa-miR-29a-3p	hsa-miR-29b-3p
CCNT2	9.19652e-05	0.0109203	0.100962	5	hsa-miR-29a-3p	hsa-miR-15a-5p	hsa-miR-29b-3p	hsa-miR-27a-3p	hsa-miR-200c-3p
PLAG1	9.75085e-05	0.0109203	0.102193	5	hsa-miR-144-3p	hsa-miR-27a-3p	hsa-miR-15a-5p	hsa-miR-29a-3p	hsa-miR-29b-3p
CXCR4	0.000102178	0.0109203	0.0328331	3	hsa-miR-146a-5p	hsa-miR-150-5p	hsa-miR-133b
C21orf91	0.000102433	0.0109203	0.0661793	4	hsa-miR-29b-3p	hsa-miR-29a-3p	hsa-miR-32-5p	hsa-miR-200c-3p
TRAM2	0.000102433	0.0109203	0.0661793	4	hsa-miR-122-5p	hsa-miR-29a-3p	hsa-miR-29b-3p	hsa-miR-32-5p
IL32	0.000106249	0.0109203	0.00923432	2	hsa-miR-205-5p	hsa-miR-29b-3p
S100B	0.000106249	0.0109203	0.00923432	2	hsa-miR-29a-3p	hsa-miR-29b-3p
TGFB3	0.000106249	0.0109203	0.00923432	2	hsa-miR-29b-3p	hsa-miR-29a-3p
INSIG1	0.000109369	0.0109733	0.104656	5	hsa-miR-32-5p	hsa-miR-193b-3p	hsa-miR-29a-3p	hsa-miR-29b-3p	hsa-miR-210-3p
EZH2	0.000112257	0.0110012	0.0677184	4	hsa-miR-193b-3p	hsa-miR-144-3p	hsa-miR-150-5p	hsa-miR-27a-3p
PDHX	0.000123607	0.0118382	0.0348852	3	hsa-miR-193b-3p	hsa-miR-15a-5p	hsa-miR-27a-3p
SMAD4	0.000136416	0.0127746	0.109581	5	hsa-miR-203a-3p	hsa-miR-146a-5p	hsa-miR-205-5p	hsa-miR-27a-3p	hsa-miR-144-3p
FGB	0.000147771	0.0135371	0.0369373	3	hsa-miR-144-3p	hsa-miR-29a-3p	hsa-miR-29b-3p
BACE1	0.000174819	0.0147337	0.0389894	3	hsa-miR-29b-3p	hsa-miR-29a-3p	hsa-miR-15a-5p
RBBP5	0.000174819	0.0147337	0.0389894	3	hsa-miR-193b-3p	hsa-miR-122-5p	hsa-miR-27a-3p
SEC31A	0.000174819	0.0147337	0.0389894	3	hsa-miR-193b-3p	hsa-miR-29b-3p	hsa-miR-29a-3p
STAT1	0.000174819	0.0147337	0.0389894	3	hsa-miR-146a-5p	hsa-miR-150-5p	hsa-miR-203a-3p
REL	0.000184787	0.014816	0.156983	6	hsa-miR-15a-5p	hsa-miR-29b-3p	hsa-miR-29a-3p	hsa-miR-122-5p	hsa-miR-32-5p	hsa-miR-150-5p
AKT3	0.000186225	0.014816	0.0769527	4	hsa-miR-122-5p	hsa-miR-15a-5p	hsa-miR-29a-3p	hsa-miR-29b-3p
PPIC	0.000186342	0.014816	0.116968	5	hsa-miR-32-5p	hsa-miR-144-3p	hsa-miR-27a-3p	hsa-miR-122-5p	hsa-miR-29b-3p
DYNLT1	0.000204896	0.0148708	0.0410414	3	hsa-miR-203a-3p	hsa-miR-29b-3p	hsa-miR-29a-3p
HECTD1	0.000204896	0.0148708	0.0410414	3	hsa-miR-210-3p	hsa-miR-203a-3p	hsa-miR-32-5p
CCNYL1	0.000211734	0.0148708	0.0123124	2	hsa-miR-15a-5p	hsa-miR-27a-3p
EDNRA	0.000211734	0.0148708	0.0123124	2	hsa-miR-203a-3p	hsa-miR-200c-3p
GAREM2	0.000211734	0.0148708	0.0123124	2	hsa-miR-193b-3p	hsa-miR-29a-3p
NMI	0.000211734	0.0148708	0.0123124	2	hsa-miR-146a-5p	hsa-miR-29a-3p
XIST	0.000211734	0.0148708	0.0123124	2	hsa-miR-210-3p	hsa-miR-144-3p
CPEB3	0.000234146	0.0156805	0.0815698	4	hsa-miR-29a-3p	hsa-miR-205-5p	hsa-miR-15a-5p	hsa-miR-32-5p
ABCE1	0.000238147	0.0156805	0.0430935	3	hsa-miR-203a-3p	hsa-miR-29a-3p	hsa-miR-29b-3p
DUSP5	0.000238147	0.0156805	0.0430935	3	hsa-miR-27a-3p	hsa-miR-32-5p	hsa-miR-203a-3p
FGG	0.000238147	0.0156805	0.0430935	3	hsa-miR-29a-3p	hsa-miR-29b-3p	hsa-miR-144-3p
SZRD1	0.000249278	0.0161609	0.124356	5	hsa-miR-203a-3p	hsa-miR-32-5p	hsa-miR-142-5p	hsa-miR-15a-5p	hsa-miR-27a-3p
NOTCH2	0.000270681	0.0170247	0.0846479	4	hsa-miR-29b-3p	hsa-miR-205-5p	hsa-miR-15a-5p	hsa-miR-146a-5p
NR2F2	0.000270681	0.0170247	0.0846479	4	hsa-miR-144-3p	hsa-miR-203a-3p	hsa-miR-27a-3p	hsa-miR-150-5p
TMTC3	0.000311169	0.0192214	0.087726	4	hsa-miR-27a-3p	hsa-miR-29a-3p	hsa-miR-29b-3p	hsa-miR-144-3p
ADAM12	0.000314731	0.0192214	0.0471976	3	hsa-miR-29b-3p	hsa-miR-29a-3p	hsa-miR-200c-3p
FBXW7	0.000332971	0.0200234	0.0892651	4	hsa-miR-27a-3p	hsa-miR-203a-3p	hsa-miR-32-5p	hsa-miR-144-3p
CALD1	0.000351622	0.0200234	0.0153905	2	hsa-miR-122-5p	hsa-miR-15a-5p
COL10A1	0.000351622	0.0200234	0.0153905	2	hsa-miR-29a-3p	hsa-miR-29b-3p
POU2AF1	0.000351622	0.0200234	0.0153905	2	hsa-miR-210-3p	hsa-miR-15a-5p
RPS18	0.000351622	0.0200234	0.0153905	2	hsa-miR-193b-3p	hsa-miR-27a-3p
USP25	0.000358341	0.020134	0.0492497	3	hsa-miR-27a-3p	hsa-miR-200c-3p	hsa-miR-144-3p
SERTAD2	0.00037985	0.0210617	0.0923432	4	hsa-miR-210-3p	hsa-miR-205-5p	hsa-miR-146a-5p	hsa-miR-32-5p
CDC42	0.000405674	0.0219168	0.0513018	3	hsa-miR-29b-3p	hsa-miR-29a-3p	hsa-miR-133b
XPR1	0.000405674	0.0219168	0.0513018	3	hsa-miR-32-5p	hsa-miR-205-5p	hsa-miR-150-5p
BRCA1	0.000456864	0.0227469	0.0533539	3	hsa-miR-146a-5p	hsa-miR-15a-5p	hsa-miR-193b-3p
EDC3	0.000456864	0.0227469	0.0533539	3	hsa-miR-15a-5p	hsa-miR-29a-3p	hsa-miR-29b-3p
KLF4	0.000456864	0.0227469	0.0533539	3	hsa-miR-29a-3p	hsa-miR-15a-5p	hsa-miR-32-5p
NASP	0.000456864	0.0227469	0.0533539	3	hsa-miR-29a-3p	hsa-miR-29b-3p	hsa-miR-122-5p
CPEB4	0.000458824	0.0227469	0.0969604	4	hsa-miR-29a-3p	hsa-miR-32-5p	hsa-miR-203a-3p	hsa-miR-27a-3p
INO80D	0.000458824	0.0227469	0.0969604	4	hsa-miR-27a-3p	hsa-miR-193b-3p	hsa-miR-144-3p	hsa-miR-200c-3p
ZBTB5	0.000458824	0.0227469	0.0969604	4	hsa-miR-193b-3p	hsa-miR-29b-3p	hsa-miR-29a-3p	hsa-miR-15a-5p
ENTPD1	0.000487584	0.0238916	0.0984994	4	hsa-miR-15a-5p	hsa-miR-122-5p	hsa-miR-29b-3p	hsa-miR-29a-3p
CNN3	0.000512039	0.0243365	0.0554059	3	hsa-miR-122-5p	hsa-miR-15a-5p	hsa-miR-27a-3p
FAF1	0.000525538	0.0243365	0.0184686	2	hsa-miR-146a-5p	hsa-miR-193b-3p
KIF22	0.000525538	0.0243365	0.0184686	2	hsa-miR-146a-5p	hsa-miR-193b-3p
ODC1	0.000525538	0.0243365	0.0184686	2	hsa-miR-193b-3p	hsa-miR-15a-5p
TJP2	0.000525538	0.0243365	0.0184686	2	hsa-miR-203a-3p	hsa-miR-193b-3p
SMAD3	0.000571327	0.0257369	0.057458	3	hsa-miR-193b-3p	hsa-miR-15a-5p	hsa-miR-142-5p
SNX24	0.000571327	0.0257369	0.057458	3	hsa-miR-29a-3p	hsa-miR-29b-3p	hsa-miR-142-5p
CDK6	0.000574102	0.0257369	0.192895	6	hsa-miR-29a-3p	hsa-miR-29b-3p	hsa-miR-203a-3p	hsa-miR-193b-3p	hsa-miR-205-5p	hsa-miR-15a-5p
TGFBR3	0.000581625	0.0257997	0.103117	4	hsa-miR-193b-3p	hsa-miR-27a-3p	hsa-miR-144-3p	hsa-miR-15a-5p
GXYLT1	0.000615668	0.0267466	0.104656	4	hsa-miR-203a-3p	hsa-miR-142-5p	hsa-miR-32-5p	hsa-miR-193b-3p
PHLPP2	0.000615668	0.0267466	0.104656	4	hsa-miR-32-5p	hsa-miR-205-5p	hsa-miR-15a-5p	hsa-miR-27a-3p
PARD6B	0.000627864	0.0269981	0.151443	5	hsa-miR-200c-3p	hsa-miR-205-5p	hsa-miR-146a-5p	hsa-miR-32-5p	hsa-miR-203a-3p
LPCAT1	0.000634853	0.0270229	0.0595101	3	hsa-miR-193b-3p	hsa-miR-205-5p	hsa-miR-27a-3p
BMI1	0.000726341	0.0273392	0.109273	4	hsa-miR-200c-3p	hsa-miR-15a-5p	hsa-miR-203a-3p	hsa-miR-27a-3p
DUSP2	0.000726341	0.0273392	0.109273	4	hsa-miR-122-5p	hsa-miR-29b-3p	hsa-miR-29a-3p	hsa-miR-142-5p
MYO5A	0.000726341	0.0273392	0.109273	4	hsa-miR-32-5p	hsa-miR-193b-3p	hsa-miR-144-3p	hsa-miR-15a-5p
NUS1	0.000726341	0.0273392	0.109273	4	hsa-miR-32-5p	hsa-miR-29b-3p	hsa-miR-27a-3p	hsa-miR-144-3p
BNIP3	0.000733111	0.0273392	0.0215467	2	hsa-miR-27a-3p	hsa-miR-210-3p
COL5A2	0.000733111	0.0273392	0.0215467	2	hsa-miR-29a-3p	hsa-miR-29b-3p
DSC2	0.000733111	0.0273392	0.0215467	2	hsa-miR-29a-3p	hsa-miR-29b-3p
GATA3	0.000733111	0.0273392	0.0215467	2	hsa-miR-29b-3p	hsa-miR-27a-3p
GLI3	0.000733111	0.0273392	0.0215467	2	hsa-miR-200c-3p	hsa-miR-133b
NOL4L	0.000733111	0.0273392	0.0215467	2	hsa-miR-15a-5p	hsa-miR-32-5p
NPPC	0.000733111	0.0273392	0.0215467	2	hsa-miR-193b-3p	hsa-miR-203a-3p
RB1CC1	0.000733111	0.0273392	0.0215467	2	hsa-miR-133b	hsa-miR-193b-3p
SUN1	0.000733111	0.0273392	0.0215467	2	hsa-miR-193b-3p	hsa-miR-15a-5p
TUBB3	0.000733111	0.0273392	0.0215467	2	hsa-miR-200c-3p	hsa-miR-193b-3p
AKT2	0.000775107	0.0281578	0.0636142	3	hsa-miR-203a-3p	hsa-miR-29a-3p	hsa-miR-29b-3p
COPA	0.000775107	0.0281578	0.0636142	3	hsa-miR-193b-3p	hsa-miR-146a-5p	hsa-miR-122-5p
SLC9A1	0.000775107	0.0281578	0.0636142	3	hsa-miR-122-5p	hsa-miR-32-5p	hsa-miR-15a-5p
RAC1	0.00085053	0.0304291	0.11389	4	hsa-miR-122-5p	hsa-miR-142-5p	hsa-miR-146a-5p	hsa-miR-144-3p
MYLK	0.000852074	0.0304291	0.0656663	3	hsa-miR-193b-3p	hsa-miR-146a-5p	hsa-miR-200c-3p
LAMC1	0.000895087	0.0316966	0.115429	4	hsa-miR-205-5p	hsa-miR-29b-3p	hsa-miR-15a-5p	hsa-miR-193b-3p
E2F3	0.000932069	0.0318164	0.164987	5	hsa-miR-210-3p	hsa-miR-203a-3p	hsa-miR-32-5p	hsa-miR-15a-5p	hsa-miR-200c-3p
RAP2C	0.000941279	0.0318164	0.116968	4	hsa-miR-142-5p	hsa-miR-144-3p	hsa-miR-15a-5p	hsa-miR-200c-3p
ADI1	0.000973971	0.0318164	0.0246249	2	hsa-miR-193b-3p	hsa-miR-142-5p
ELMO2	0.000973971	0.0318164	0.0246249	2	hsa-miR-193b-3p	hsa-miR-200c-3p
LAMA2	0.000973971	0.0318164	0.0246249	2	hsa-miR-29b-3p	hsa-miR-29a-3p
NDUFA4	0.000973971	0.0318164	0.0246249	2	hsa-miR-210-3p	hsa-miR-205-5p
NKX2-1	0.000973971	0.0318164	0.0246249	2	hsa-miR-203a-3p	hsa-miR-150-5p
PRKCE	0.000973971	0.0318164	0.0246249	2	hsa-miR-205-5p	hsa-miR-146a-5p
RAET1L	0.000973971	0.0318164	0.0246249	2	hsa-miR-29b-3p	hsa-miR-29a-3p
SRC	0.000973971	0.0318164	0.0246249	2	hsa-miR-205-5p	hsa-miR-203a-3p
SERPINH1	0.00098914	0.0318186	0.118507	4	hsa-miR-29b-3p	hsa-miR-29a-3p	hsa-miR-200c-3p	hsa-miR-133b
SMAD2	0.00098914	0.0318186	0.118507	4	hsa-miR-146a-5p	hsa-miR-203a-3p	hsa-miR-27a-3p	hsa-miR-205-5p
CLDN1	0.00111172	0.0352239	0.0718225	3	hsa-miR-29b-3p	hsa-miR-142-5p	hsa-miR-29a-3p
MIB1	0.00111172	0.0352239	0.0718225	3	hsa-miR-210-3p	hsa-miR-193b-3p	hsa-miR-15a-5p
LAMP2	0.00120822	0.0370284	0.0738746	3	hsa-miR-15a-5p	hsa-miR-32-5p	hsa-miR-27a-3p
PRKCA	0.00120822	0.0370284	0.0738746	3	hsa-miR-193b-3p	hsa-miR-203a-3p	hsa-miR-150-5p
SPRTN	0.00120822	0.0370284	0.0738746	3	hsa-miR-193b-3p	hsa-miR-29b-3p	hsa-miR-29a-3p
SP1	0.00121496	0.0370284	0.174836	5	hsa-miR-29b-3p	hsa-miR-27a-3p	hsa-miR-200c-3p	hsa-miR-133b	hsa-miR-150-5p
EYA4	0.00124775	0.0370284	0.027703	2	hsa-miR-203a-3p	hsa-miR-122-5p
GIT2	0.00124775	0.0370284	0.027703	2	hsa-miR-210-3p	hsa-miR-32-5p
PPP1R13B	0.00124775	0.0370284	0.027703	2	hsa-miR-29a-3p	hsa-miR-29b-3p
TM9SF2	0.00124775	0.0370284	0.027703	2	hsa-miR-205-5p	hsa-miR-15a-5p
WIPF1	0.00124775	0.0370284	0.027703	2	hsa-miR-15a-5p	hsa-miR-200c-3p
SIRT1	0.00130988	0.0384313	0.0759266	3	hsa-miR-142-5p	hsa-miR-133b	hsa-miR-200c-3p
HOXA10	0.00131327	0.0384313	0.127741	4	hsa-miR-27a-3p	hsa-miR-144-3p	hsa-miR-142-5p	hsa-miR-15a-5p
IFITM1	0.00141681	0.0403408	0.0779787	3	hsa-miR-146a-5p	hsa-miR-122-5p	hsa-miR-32-5p
JUN	0.00141681	0.0403408	0.0779787	3	hsa-miR-15a-5p	hsa-miR-203a-3p	hsa-miR-200c-3p
LYSMD3	0.00141681	0.0403408	0.0779787	3	hsa-miR-27a-3p	hsa-miR-205-5p	hsa-miR-144-3p
WDR77	0.00141681	0.0403408	0.0779787	3	hsa-miR-27a-3p	hsa-miR-203a-3p	hsa-miR-150-5p
DNMT1	0.0015291	0.0419804	0.0800308	3	hsa-miR-29b-3p	hsa-miR-193b-3p	hsa-miR-29a-3p
CCT2	0.00155409	0.0419804	0.0307811	2	hsa-miR-193b-3p	hsa-miR-144-3p
CRYBG1	0.00155409	0.0419804	0.0307811	2	hsa-miR-29a-3p	hsa-miR-29b-3p
GDI2	0.00155409	0.0419804	0.0307811	2	hsa-miR-193b-3p	hsa-miR-15a-5p
HECW1	0.00155409	0.0419804	0.0307811	2	hsa-miR-29a-3p	hsa-miR-29b-3p
PDGFRB	0.00155409	0.0419804	0.0307811	2	hsa-miR-29a-3p	hsa-miR-29b-3p
RET	0.00155409	0.0419804	0.0307811	2	hsa-miR-29a-3p	hsa-miR-15a-5p
SPRY2	0.00155409	0.0419804	0.0307811	2	hsa-miR-27a-3p	hsa-miR-122-5p
DNAJA1	0.00164686	0.0439233	0.0820829	3	hsa-miR-193b-3p	hsa-miR-15a-5p	hsa-miR-205-5p
GOLGA7	0.00164686	0.0439233	0.0820829	3	hsa-miR-29a-3p	hsa-miR-29b-3p	hsa-miR-144-3p
HP1BP3	0.00177019	0.0457325	0.0841349	3	hsa-miR-193b-3p	hsa-miR-29b-3p	hsa-miR-32-5p
RNF138	0.00177019	0.0457325	0.0841349	3	hsa-miR-29a-3p	hsa-miR-29b-3p	hsa-miR-15a-5p
PAK2	0.00185352	0.0457325	0.140054	4	hsa-miR-193b-3p	hsa-miR-15a-5p	hsa-miR-200c-3p	hsa-miR-27a-3p
RHOA	0.00185352	0.0457325	0.140054	4	hsa-miR-122-5p	hsa-miR-200c-3p	hsa-miR-133b	hsa-miR-146a-5p
ADAM10	0.00189263	0.0457325	0.0338592	2	hsa-miR-122-5p	hsa-miR-32-5p
BEX3	0.00189263	0.0457325	0.0338592	2	hsa-miR-144-3p	hsa-miR-27a-3p
CASP7	0.00189263	0.0457325	0.0338592	2	hsa-miR-122-5p	hsa-miR-146a-5p
COL3A1	0.00189263	0.0457325	0.0338592	2	hsa-miR-29b-3p	hsa-miR-29a-3p
FBN1	0.00189263	0.0457325	0.0338592	2	hsa-miR-29a-3p	hsa-miR-29b-3p
GLRX3	0.00189263	0.0457325	0.0338592	2	hsa-miR-29a-3p	hsa-miR-29b-3p
HSPA1A	0.00189263	0.0457325	0.0338592	2	hsa-miR-15a-5p	hsa-miR-146a-5p
IMPDH1	0.00189263	0.0457325	0.0338592	2	hsa-miR-29a-3p	hsa-miR-29b-3p
MMP14	0.00189263	0.0457325	0.0338592	2	hsa-miR-150-5p	hsa-miR-133b
PHF14	0.00189263	0.0457325	0.0338592	2	hsa-miR-122-5p	hsa-miR-200c-3p
RHOV	0.00189263	0.0457325	0.0338592	2	hsa-miR-193b-3p	hsa-miR-15a-5p
COL4A1	0.00189919	0.0457325	0.086187	3	hsa-miR-29a-3p	hsa-miR-29b-3p	hsa-miR-193b-3p
SH3BP4	0.00189919	0.0457325	0.086187	3	hsa-miR-193b-3p	hsa-miR-203a-3p	hsa-miR-15a-5p
LCOR	0.00191333	0.0458112	0.193305	5	hsa-miR-193b-3p	hsa-miR-203a-3p	hsa-miR-144-3p	hsa-miR-205-5p	hsa-miR-32-5p
CCNE2	0.00203395	0.0476169	0.0882391	3	hsa-miR-200c-3p	hsa-miR-32-5p	hsa-miR-15a-5p
MET	0.00203395	0.0476169	0.0882391	3	hsa-miR-133b	hsa-miR-27a-3p	hsa-miR-144-3p
MYCN	0.00203395	0.0476169	0.0882391	3	hsa-miR-29a-3p	hsa-miR-29b-3p	hsa-miR-144-3p
ROBO1	0.00203395	0.0476169	0.0882391	3	hsa-miR-146a-5p	hsa-miR-142-5p	hsa-miR-29a-3p
NUFIP2	0.00205153	0.0477632	0.290222	7	hsa-miR-32-5p	hsa-miR-205-5p	hsa-miR-203a-3p	hsa-miR-200c-3p	hsa-miR-27a-3p	hsa-miR-15a-5p	hsa-miR-193b-3p
CPEB2	0.00217456	0.0492738	0.0902911	3	hsa-miR-210-3p	hsa-miR-15a-5p	hsa-miR-32-5p
EFTUD2	0.00217456	0.0492738	0.0902911	3	hsa-miR-193b-3p	hsa-miR-122-5p	hsa-miR-15a-5p
NOTCH1	0.00217456	0.0492738	0.0902911	3	hsa-miR-144-3p	hsa-miR-200c-3p	hsa-miR-146a-5p
SERTAD3	0.00217456	0.0492738	0.0902911	3	hsa-miR-32-5p	hsa-miR-203a-3p	hsa-miR-27a-3p
ATP5G3	0.00217487	0.0492738	0.14621	4	hsa-miR-15a-5p	hsa-miR-200c-3p	hsa-miR-142-5p	hsa-miR-27a-3p
BRCA2	0.002263	0.0496682	0.0369373	2	hsa-miR-146a-5p	hsa-miR-122-5p
CENPF	0.002263	0.0496682	0.0369373	2	hsa-miR-122-5p	hsa-miR-205-5p
COX7A2L	0.002263	0.0496682	0.0369373	2	hsa-miR-29b-3p	hsa-miR-29a-3p
ENPP2	0.002263	0.0496682	0.0369373	2	hsa-miR-29b-3p	hsa-miR-29a-3p
NT5C3A	0.002263	0.0496682	0.0369373	2	hsa-miR-122-5p	hsa-miR-144-3p
RASSF5	0.002263	0.0496682	0.0369373	2	hsa-miR-193b-3p	hsa-miR-15a-5p
SLC7A2	0.00232111	0.0506797	0.0923432	3	hsa-miR-144-3p	hsa-miR-27a-3p	hsa-miR-205-5p
MKLN1	0.00234931	0.0507692	0.149288	4	hsa-miR-27a-3p	hsa-miR-144-3p	hsa-miR-142-5p	hsa-miR-122-5p
RAB11FIP1	0.00234931	0.0507692	0.149288	4	hsa-miR-122-5p	hsa-miR-205-5p	hsa-miR-29b-3p	hsa-miR-29a-3p
BTG2	0.00244848	0.0526423	0.253431	6	hsa-miR-15a-5p	hsa-miR-32-5p	hsa-miR-29a-3p	hsa-miR-29b-3p	hsa-miR-144-3p	hsa-miR-27a-3p
FJX1	0.00263243	0.0542499	0.0964474	3	hsa-miR-142-5p	hsa-miR-29b-3p	hsa-miR-29a-3p
CCND1	0.00266102	0.0542499	0.257535	6	hsa-miR-193b-3p	hsa-miR-15a-5p	hsa-miR-27a-3p	hsa-miR-142-5p	hsa-miR-29a-3p	hsa-miR-146a-5p
CIC	0.00266486	0.0542499	0.0400154	2	hsa-miR-193b-3p	hsa-miR-32-5p
CSRNP2	0.00266486	0.0542499	0.0400154	2	hsa-miR-29b-3p	hsa-miR-29a-3p
ECT2	0.00266486	0.0542499	0.0400154	2	hsa-miR-193b-3p	hsa-miR-27a-3p
PWWP2A	0.00266486	0.0542499	0.0400154	2	hsa-miR-15a-5p	hsa-miR-150-5p
TLE4	0.00266486	0.0542499	0.0400154	2	hsa-miR-193b-3p	hsa-miR-15a-5p
TMEM237	0.00266486	0.0542499	0.0400154	2	hsa-miR-29b-3p	hsa-miR-29a-3p
TYMS	0.00266486	0.0542499	0.0400154	2	hsa-miR-193b-3p	hsa-miR-203a-3p
UBE2Q2	0.00266486	0.0542499	0.0400154	2	hsa-miR-32-5p	hsa-miR-15a-5p
ZFP28	0.00266486	0.0542499	0.0400154	2	hsa-miR-15a-5p	hsa-miR-133b
SLC7A11	0.00272706	0.0552491	0.155444	4	hsa-miR-122-5p	hsa-miR-32-5p	hsa-miR-27a-3p	hsa-miR-150-5p
ASXL2	0.00279735	0.0561335	0.0984994	3	hsa-miR-15a-5p	hsa-miR-29b-3p	hsa-miR-29a-3p
CCSAP	0.00279735	0.0561335	0.0984994	3	hsa-miR-29b-3p	hsa-miR-142-5p	hsa-miR-203a-3p
WWTR1	0.00296857	0.059287	0.100551	3	hsa-miR-193b-3p	hsa-miR-29b-3p	hsa-miR-29a-3p
CENPJ	0.00309785	0.0596089	0.0430935	2	hsa-miR-15a-5p	hsa-miR-193b-3p
ELK3	0.00309785	0.0596089	0.0430935	2	hsa-miR-210-3p	hsa-miR-193b-3p
GAS2L3	0.00309785	0.0596089	0.0430935	2	hsa-miR-29b-3p	hsa-miR-29a-3p
HNRNPM	0.00309785	0.0596089	0.0430935	2	hsa-miR-193b-3p	hsa-miR-29a-3p
MCM3	0.00309785	0.0596089	0.0430935	2	hsa-miR-193b-3p	hsa-miR-210-3p
NF1	0.00309785	0.0596089	0.0430935	2	hsa-miR-193b-3p	hsa-miR-27a-3p
PFDN2	0.00309785	0.0596089	0.0430935	2	hsa-miR-193b-3p	hsa-miR-210-3p
TPD52L1	0.00309785	0.0596089	0.0430935	2	hsa-miR-203a-3p	hsa-miR-200c-3p
FGF2	0.00314509	0.0599908	0.161601	4	hsa-miR-32-5p	hsa-miR-15a-5p	hsa-miR-144-3p	hsa-miR-203a-3p
USP48	0.00314617	0.0599908	0.102604	3	hsa-miR-146a-5p	hsa-miR-142-5p	hsa-miR-15a-5p
TET3	0.00325615	0.0618081	0.16314	4	hsa-miR-15a-5p	hsa-miR-29a-3p	hsa-miR-29b-3p	hsa-miR-193b-3p
BCL11B	0.00333022	0.0629308	0.104656	3	hsa-miR-32-5p	hsa-miR-203a-3p	hsa-miR-150-5p
CREB1	0.00336988	0.063396	0.164679	4	hsa-miR-203a-3p	hsa-miR-122-5p	hsa-miR-205-5p	hsa-miR-150-5p
CDK1	0.00352081	0.0655401	0.106708	3	hsa-miR-193b-3p	hsa-miR-15a-5p	hsa-miR-205-5p
KLHDC3	0.00352081	0.0655401	0.106708	3	hsa-miR-29a-3p	hsa-miR-29b-3p	hsa-miR-27a-3p
BDNF	0.00356163	0.0655401	0.0461716	2	hsa-miR-210-3p	hsa-miR-15a-5p
SURF2	0.00356163	0.0655401	0.0461716	2	hsa-miR-29a-3p	hsa-miR-29b-3p
WDCP	0.00356163	0.0655401	0.0461716	2	hsa-miR-27a-3p	hsa-miR-144-3p
ACTR1A	0.0039219	0.0700462	0.110812	3	hsa-miR-15a-5p	hsa-miR-193b-3p	hsa-miR-210-3p
CDC27	0.0039219	0.0700462	0.110812	3	hsa-miR-32-5p	hsa-miR-15a-5p	hsa-miR-27a-3p
EP300	0.0039219	0.0700462	0.110812	3	hsa-miR-200c-3p	hsa-miR-150-5p	hsa-miR-193b-3p
ISG20L2	0.0039219	0.0700462	0.110812	3	hsa-miR-29a-3p	hsa-miR-29b-3p	hsa-miR-150-5p
CASK	0.00405583	0.0700462	0.0492497	2	hsa-miR-203a-3p	hsa-miR-15a-5p
DENND4B	0.00405583	0.0700462	0.0492497	2	hsa-miR-193b-3p	hsa-miR-32-5p
FAS	0.00405583	0.0700462	0.0492497	2	hsa-miR-146a-5p	hsa-miR-133b
FRYL	0.00405583	0.0700462	0.0492497	2	hsa-miR-15a-5p	hsa-miR-27a-3p
GLDN	0.00405583	0.0700462	0.0492497	2	hsa-miR-29b-3p	hsa-miR-29a-3p
HHAT	0.00405583	0.0700462	0.0492497	2	hsa-miR-193b-3p	hsa-miR-122-5p
IFIT1	0.00405583	0.0700462	0.0492497	2	hsa-miR-146a-5p	hsa-miR-203a-3p
NCOA2	0.00405583	0.0700462	0.0492497	2	hsa-miR-193b-3p	hsa-miR-200c-3p
RASEF	0.00405583	0.0700462	0.0492497	2	hsa-miR-142-5p	hsa-miR-15a-5p
SLC46A3	0.00405583	0.0700462	0.0492497	2	hsa-miR-27a-3p	hsa-miR-144-3p
TDG	0.00405583	0.0700462	0.0492497	2	hsa-miR-29a-3p	hsa-miR-29b-3p
LIFR	0.00413254	0.0705042	0.112864	3	hsa-miR-27a-3p	hsa-miR-203a-3p	hsa-miR-144-3p
RBL1	0.00413254	0.0705042	0.112864	3	hsa-miR-193b-3p	hsa-miR-150-5p	hsa-miR-122-5p
YWHAH	0.00413254	0.0705042	0.112864	3	hsa-miR-32-5p	hsa-miR-15a-5p	hsa-miR-205-5p
ABCF2	0.00435002	0.0712879	0.114916	3	hsa-miR-32-5p	hsa-miR-193b-3p	hsa-miR-122-5p
GNG12	0.0045744	0.0712879	0.116968	3	hsa-miR-144-3p	hsa-miR-27a-3p	hsa-miR-15a-5p
KLHL42	0.0045744	0.0712879	0.116968	3	hsa-miR-32-5p	hsa-miR-200c-3p	hsa-miR-193b-3p
SGK1	0.0045744	0.0712879	0.116968	3	hsa-miR-29b-3p	hsa-miR-29a-3p	hsa-miR-133b
APPBP2	0.00458013	0.0712879	0.0523278	2	hsa-miR-27a-3p	hsa-miR-144-3p
GEMIN2	0.00458013	0.0712879	0.0523278	2	hsa-miR-200c-3p	hsa-miR-32-5p
ITSN2	0.00458013	0.0712879	0.0523278	2	hsa-miR-27a-3p	hsa-miR-144-3p
NFKB1	0.00458013	0.0712879	0.0523278	2	hsa-miR-146a-5p	hsa-miR-15a-5p
SLC39A6	0.00458013	0.0712879	0.0523278	2	hsa-miR-32-5p	hsa-miR-144-3p
TET2	0.00458013	0.0712879	0.0523278	2	hsa-miR-29a-3p	hsa-miR-29b-3p
TOP2A	0.00458013	0.0712879	0.0523278	2	hsa-miR-193b-3p	hsa-miR-203a-3p
ETS1	0.00480575	0.0712879	0.11902	3	hsa-miR-193b-3p	hsa-miR-200c-3p	hsa-miR-144-3p
FOS	0.00480575	0.0712879	0.11902	3	hsa-miR-29b-3p	hsa-miR-29a-3p	hsa-miR-146a-5p
BCL2L2	0.00504414	0.0712879	0.121072	3	hsa-miR-133b	hsa-miR-122-5p	hsa-miR-203a-3p
E2F1	0.00504414	0.0712879	0.121072	3	hsa-miR-205-5p	hsa-miR-203a-3p	hsa-miR-193b-3p
PTAR1	0.00504414	0.0712879	0.121072	3	hsa-miR-210-3p	hsa-miR-15a-5p	hsa-miR-32-5p
APC	0.00513417	0.0712879	0.0554059	2	hsa-miR-210-3p	hsa-miR-27a-3p
HOXA1	0.00513417	0.0712879	0.0554059	2	hsa-miR-210-3p	hsa-miR-203a-3p
IRAK1	0.00513417	0.0712879	0.0554059	2	hsa-miR-146a-5p	hsa-miR-193b-3p
LPIN1	0.00513417	0.0712879	0.0554059	2	hsa-miR-27a-3p	hsa-miR-122-5p
MORC3	0.00513417	0.0712879	0.0554059	2	hsa-miR-32-5p	hsa-miR-144-3p
NUP214	0.00513417	0.0712879	0.0554059	2	hsa-miR-193b-3p	hsa-miR-133b
PRY	0.00513417	0.0712879	0.0554059	2	hsa-miR-29b-3p	hsa-miR-29a-3p
PRY2	0.00513417	0.0712879	0.0554059	2	hsa-miR-29b-3p	hsa-miR-29a-3p
SLC7A5P2	0.00513417	0.0712879	0.0554059	2	hsa-miR-29b-3p	hsa-miR-29a-3p
SPTLC1	0.00513417	0.0712879	0.0554059	2	hsa-miR-122-5p	hsa-miR-15a-5p
TBK1	0.00513417	0.0712879	0.0554059	2	hsa-miR-200c-3p	hsa-miR-203a-3p
TNPO1	0.00526233	0.0712879	0.186225	4	hsa-miR-210-3p	hsa-miR-27a-3p	hsa-miR-144-3p	hsa-miR-32-5p
AFF4	0.00528963	0.0712879	0.123124	3	hsa-miR-27a-3p	hsa-miR-205-5p	hsa-miR-15a-5p
RBM8A	0.00528963	0.0712879	0.123124	3	hsa-miR-193b-3p	hsa-miR-144-3p	hsa-miR-142-5p
MAZ	0.00542023	0.0712879	0.187765	4	hsa-miR-122-5p	hsa-miR-193b-3p	hsa-miR-29a-3p	hsa-miR-29b-3p
JMY	0.00554229	0.0712879	0.125176	3	hsa-miR-203a-3p	hsa-miR-27a-3p	hsa-miR-144-3p
PANK1	0.00554229	0.0712879	0.125176	3	hsa-miR-205-5p	hsa-miR-144-3p	hsa-miR-15a-5p
C6orf47	0.00571763	0.0712879	0.058484	2	hsa-miR-193b-3p	hsa-miR-200c-3p
DNAJC27	0.00571763	0.0712879	0.058484	2	hsa-miR-27a-3p	hsa-miR-32-5p
DNAJC9	0.00571763	0.0712879	0.058484	2	hsa-miR-193b-3p	hsa-miR-15a-5p
DYNC2LI1	0.00571763	0.0712879	0.058484	2	hsa-miR-27a-3p	hsa-miR-144-3p
FCHSD2	0.00571763	0.0712879	0.058484	2	hsa-miR-210-3p	hsa-miR-27a-3p
KCMF1	0.00571763	0.0712879	0.058484	2	hsa-miR-210-3p	hsa-miR-122-5p
P3H1	0.00571763	0.0712879	0.058484	2	hsa-miR-29a-3p	hsa-miR-29b-3p
SFXN4	0.00571763	0.0712879	0.058484	2	hsa-miR-144-3p	hsa-miR-27a-3p
SOX2	0.00571763	0.0712879	0.058484	2	hsa-miR-122-5p	hsa-miR-146a-5p
STRADB	0.00571763	0.0712879	0.058484	2	hsa-miR-193b-3p	hsa-miR-15a-5p
TET1	0.00571763	0.0712879	0.058484	2	hsa-miR-29b-3p	hsa-miR-29a-3p
ZNF350	0.00571763	0.0712879	0.058484	2	hsa-miR-144-3p	hsa-miR-150-5p
PTGES2	0.00580217	0.0712879	0.127228	3	hsa-miR-193b-3p	hsa-miR-32-5p	hsa-miR-146a-5p
GTDC1	0.00606933	0.0712879	0.12928	3	hsa-miR-210-3p	hsa-miR-29a-3p	hsa-miR-29b-3p
PTPN4	0.00606933	0.0712879	0.12928	3	hsa-miR-142-5p	hsa-miR-200c-3p	hsa-miR-150-5p
SGO1	0.00606933	0.0712879	0.12928	3	hsa-miR-193b-3p	hsa-miR-122-5p	hsa-miR-150-5p
VHL	0.00606933	0.0712879	0.12928	3	hsa-miR-122-5p	hsa-miR-29a-3p	hsa-miR-29b-3p
ARNTL2	0.00633015	0.0712879	0.0615621	2	hsa-miR-193b-3p	hsa-miR-32-5p
CHDH	0.00633015	0.0712879	0.0615621	2	hsa-miR-193b-3p	hsa-miR-122-5p
FAM109B	0.00633015	0.0712879	0.0615621	2	hsa-miR-193b-3p	hsa-miR-29a-3p
NCAPG	0.00633015	0.0712879	0.0615621	2	hsa-miR-193b-3p	hsa-miR-205-5p
NECAP1	0.00633015	0.0712879	0.0615621	2	hsa-miR-32-5p	hsa-miR-27a-3p
PLA2G2D	0.00633015	0.0712879	0.0615621	2	hsa-miR-15a-5p	hsa-miR-27a-3p
PTGS2	0.00633015	0.0712879	0.0615621	2	hsa-miR-146a-5p	hsa-miR-144-3p
TBC1D16	0.00633015	0.0712879	0.0615621	2	hsa-miR-150-5p	hsa-miR-210-3p
TOLLIP	0.00633015	0.0712879	0.0615621	2	hsa-miR-193b-3p	hsa-miR-205-5p
TSC1	0.00633015	0.0712879	0.0615621	2	hsa-miR-32-5p	hsa-miR-193b-3p
PTPRJ	0.00634385	0.0712879	0.131333	3	hsa-miR-32-5p	hsa-miR-205-5p	hsa-miR-15a-5p
TAF13	0.00634385	0.0712879	0.131333	3	hsa-miR-142-5p	hsa-miR-15a-5p	hsa-miR-144-3p
CRKL	0.00661667	0.0738649	0.198538	4	hsa-miR-15a-5p	hsa-miR-32-5p	hsa-miR-29a-3p	hsa-miR-200c-3p
ZBTB34	0.00661667	0.0738649	0.198538	4	hsa-miR-15a-5p	hsa-miR-32-5p	hsa-miR-29a-3p	hsa-miR-29b-3p
LIMS1	0.00662576	0.0738649	0.133385	3	hsa-miR-29a-3p	hsa-miR-29b-3p	hsa-miR-122-5p
KIF1B	0.00691513	0.0757153	0.135437	3	hsa-miR-193b-3p	hsa-miR-32-5p	hsa-miR-29b-3p
PKNOX1	0.00691513	0.0757153	0.135437	3	hsa-miR-27a-3p	hsa-miR-122-5p	hsa-miR-32-5p
CDC42SE2	0.00697142	0.0757153	0.0646402	2	hsa-miR-15a-5p	hsa-miR-203a-3p
FAM122B	0.00697142	0.0757153	0.0646402	2	hsa-miR-144-3p	hsa-miR-15a-5p
MMP9	0.00697142	0.0757153	0.0646402	2	hsa-miR-133b	hsa-miR-29b-3p
SNCG	0.00697142	0.0757153	0.0646402	2	hsa-miR-15a-5p	hsa-miR-27a-3p
SPARC	0.00697142	0.0757153	0.0646402	2	hsa-miR-29a-3p	hsa-miR-29b-3p
TACC1	0.00697142	0.0757153	0.0646402	2	hsa-miR-193b-3p	hsa-miR-32-5p
TLL1	0.00697142	0.0757153	0.0646402	2	hsa-miR-15a-5p	hsa-miR-146a-5p
TMEM97	0.00697142	0.0757153	0.0646402	2	hsa-miR-193b-3p	hsa-miR-203a-3p
CALU	0.00721201	0.0779267	0.137489	3	hsa-miR-122-5p	hsa-miR-29b-3p	hsa-miR-15a-5p
PIK3R1	0.00721201	0.0779267	0.137489	3	hsa-miR-29a-3p	hsa-miR-29b-3p	hsa-miR-15a-5p
ACSL4	0.00751646	0.0781542	0.139541	3	hsa-miR-205-5p	hsa-miR-200c-3p	hsa-miR-144-3p
CSNK1E	0.00751646	0.0781542	0.139541	3	hsa-miR-210-3p	hsa-miR-15a-5p	hsa-miR-150-5p
FOXO1	0.00751646	0.0781542	0.139541	3	hsa-miR-27a-3p	hsa-miR-15a-5p	hsa-miR-200c-3p
UBE2Q1	0.00751646	0.0781542	0.139541	3	hsa-miR-15a-5p	hsa-miR-29a-3p	hsa-miR-29b-3p
CCDC83	0.00764109	0.0781542	0.0677184	2	hsa-miR-146a-5p	hsa-miR-15a-5p
CCNK	0.00764109	0.0781542	0.0677184	2	hsa-miR-27a-3p	hsa-miR-144-3p
CDH1	0.00764109	0.0781542	0.0677184	2	hsa-miR-193b-3p	hsa-miR-203a-3p
CTNNBIP1	0.00764109	0.0781542	0.0677184	2	hsa-miR-29b-3p	hsa-miR-29a-3p
DDX5	0.00764109	0.0781542	0.0677184	2	hsa-miR-205-5p	hsa-miR-142-5p
DECR1	0.00764109	0.0781542	0.0677184	2	hsa-miR-146a-5p	hsa-miR-15a-5p
DGCR6L	0.00764109	0.0781542	0.0677184	2	hsa-miR-150-5p	hsa-miR-146a-5p
GTF2H2	0.00764109	0.0781542	0.0677184	2	hsa-miR-122-5p	hsa-miR-150-5p
IL6	0.00764109	0.0781542	0.0677184	2	hsa-miR-203a-3p	hsa-miR-146a-5p
JPT2	0.00764109	0.0781542	0.0677184	2	hsa-miR-193b-3p	hsa-miR-15a-5p
NDUFC2-KCTD14	0.00764109	0.0781542	0.0677184	2	hsa-miR-27a-3p	hsa-miR-144-3p
PROX2	0.00764109	0.0781542	0.0677184	2	hsa-miR-142-5p	hsa-miR-27a-3p
RIOK3	0.00764109	0.0781542	0.0677184	2	hsa-miR-29a-3p	hsa-miR-29b-3p
RNASEL	0.00764109	0.0781542	0.0677184	2	hsa-miR-15a-5p	hsa-miR-29a-3p
RTL6	0.00764109	0.0781542	0.0677184	2	hsa-miR-29a-3p	hsa-miR-29b-3p
SFPQ	0.00764109	0.0781542	0.0677184	2	hsa-miR-29b-3p	hsa-miR-193b-3p
SLC39A14	0.00764109	0.0781542	0.0677184	2	hsa-miR-205-5p	hsa-miR-32-5p
SOCS6	0.00764109	0.0781542	0.0677184	2	hsa-miR-203a-3p	hsa-miR-27a-3p
PTP4A1	0.00777467	0.079328	0.207772	4	hsa-miR-144-3p	hsa-miR-142-5p	hsa-miR-29a-3p	hsa-miR-29b-3p
NFATC2IP	0.00814825	0.0829389	0.143645	3	hsa-miR-122-5p	hsa-miR-193b-3p	hsa-miR-32-5p
AMOT	0.00833884	0.0830729	0.0707965	2	hsa-miR-15a-5p	hsa-miR-205-5p
AP3M2	0.00833884	0.0830729	0.0707965	2	hsa-miR-122-5p	hsa-miR-193b-3p
DDX3Y	0.00833884	0.0830729	0.0707965	2	hsa-miR-15a-5p	hsa-miR-203a-3p
ELAVL1	0.00833884	0.0830729	0.0707965	2	hsa-miR-146a-5p	hsa-miR-29b-3p
FLNA	0.00833884	0.0830729	0.0707965	2	hsa-miR-193b-3p	hsa-miR-200c-3p
KMT5B	0.00833884	0.0830729	0.0707965	2	hsa-miR-32-5p	hsa-miR-27a-3p
PIP4P1	0.00833884	0.0830729	0.0707965	2	hsa-miR-205-5p	hsa-miR-15a-5p
RNF141	0.00833884	0.0830729	0.0707965	2	hsa-miR-32-5p	hsa-miR-203a-3p
TMEM70	0.00833884	0.0830729	0.0707965	2	hsa-miR-203a-3p	hsa-miR-200c-3p
DSTYK	0.00861791	0.0856506	0.213928	4	hsa-miR-122-5p	hsa-miR-15a-5p	hsa-miR-150-5p	hsa-miR-32-5p
ARCN1	0.00906434	0.0868033	0.0738746	2	hsa-miR-193b-3p	hsa-miR-15a-5p
FANCM	0.00906434	0.0868033	0.0738746	2	hsa-miR-193b-3p	hsa-miR-146a-5p
FUNDC2	0.00906434	0.0868033	0.0738746	2	hsa-miR-122-5p	hsa-miR-193b-3p
GPATCH11	0.00906434	0.0868033	0.0738746	2	hsa-miR-193b-3p	hsa-miR-27a-3p
GYS1	0.00906434	0.0868033	0.0738746	2	hsa-miR-122-5p	hsa-miR-27a-3p
LOX	0.00906434	0.0868033	0.0738746	2	hsa-miR-29a-3p	hsa-miR-29b-3p
MDH2	0.00906434	0.0868033	0.0738746	2	hsa-miR-193b-3p	hsa-miR-205-5p
METTL15	0.00906434	0.0868033	0.0738746	2	hsa-miR-29a-3p	hsa-miR-29b-3p
NIPA2	0.00906434	0.0868033	0.0738746	2	hsa-miR-205-5p	hsa-miR-122-5p
UBQLN1	0.00906434	0.0868033	0.0738746	2	hsa-miR-210-3p	hsa-miR-200c-3p
BCL7A	0.00915388	0.0868033	0.149801	3	hsa-miR-29a-3p	hsa-miR-203a-3p	hsa-miR-15a-5p
TRPS1	0.00915388	0.0868033	0.149801	3	hsa-miR-200c-3p	hsa-miR-150-5p	hsa-miR-203a-3p
STX16	0.00950472	0.0868033	0.151853	3	hsa-miR-193b-3p	hsa-miR-144-3p	hsa-miR-200c-3p
ASAP1	0.00981726	0.0868033	0.0769527	2	hsa-miR-32-5p	hsa-miR-203a-3p
CDK5R1	0.00981726	0.0868033	0.0769527	2	hsa-miR-32-5p	hsa-miR-133b
ELOA	0.00981726	0.0868033	0.0769527	2	hsa-miR-193b-3p	hsa-miR-32-5p
FAM193A	0.00981726	0.0868033	0.0769527	2	hsa-miR-29b-3p	hsa-miR-29a-3p
PPY	0.00981726	0.0868033	0.0769527	2	hsa-miR-29b-3p	hsa-miR-29a-3p
RPL9	0.00981726	0.0868033	0.0769527	2	hsa-miR-193b-3p	hsa-miR-32-5p
CD2AP	0.00986346	0.0868033	0.153905	3	hsa-miR-27a-3p	hsa-miR-15a-5p	hsa-miR-32-5p
EIF5A2	0.00986346	0.0868033	0.153905	3	hsa-miR-144-3p	hsa-miR-27a-3p	hsa-miR-32-5p
NARS	0.00986346	0.0868033	0.153905	3	hsa-miR-203a-3p	hsa-miR-142-5p	hsa-miR-122-5p
SEC24A	0.00986346	0.0868033	0.153905	3	hsa-miR-15a-5p	hsa-miR-200c-3p	hsa-miR-27a-3p
FAM71F2	0.00999407	0.0868033	0.223163	4	hsa-miR-142-5p	hsa-miR-122-5p	hsa-miR-29b-3p	hsa-miR-29a-3p
ZMAT3	0.00999407	0.0868033	0.223163	4	hsa-miR-200c-3p	hsa-miR-15a-5p	hsa-miR-193b-3p	hsa-miR-150-5p

## Sheet: Supplementary table S3
TF	Gene regulated	Effect	Pubmed
APC	DNMT1	Repression	12538344
APC	KLF4	Unknown	12387883
APC	ODC1	Repression	12112318
APC	PTGS2	Repression	10772828;12566320
APC	PTGS2	Unknown	11396184
APC	SGK1	Repression	18487207
BRCA1	BRCA2	Unknown	11405179
BRCA1	CCND1	Unknown	12032322
BRCA1	EGFR	Repression	21396117
BRCA1	EP300	Activation	11782371
BRCA1	EP300	Unknown	11405179
BRCA1	FOS	Unknown	11313879
BRCA1	RNASEL	Activation	15940267
BRCA1	SIRT1	Activation	18851829;20160719;21407215;9000507
BRCA1	STAT1	Activation	17374731
BRCA1	VEGFA	Activation	16543242
BTG2	CCND1	Repression	15870875;16849553
CREB1	BCL2	Activation	17290286
CREB1	BCL2	Unknown	10542244;19626458
CREB1	BDNF	Activation	11719924
CREB1	CXCR4	Unknown	11874984
CREB1	FOS	Unknown	12432566
CREB1	GSK3B	Unknown	11579131
CREB1	IFNG	Activation	20006311;20685939
CREB1	IFNG	Repression	11907114
CREB1	IFNG	Unknown	7759501
CREB1	IL6	Activation	8725624
CREB1	JUN	Repression	8647095
CREB1	JUN	Unknown	10403485
CREB1	NF1	Unknown	10435592
CREB1	ODC1	Unknown	1356108
CREB1	PTGS2	Activation	22919060
CREB1	SPRY2	Unknown	14644509
CTNNBIP1	MMP14	Unknown	14639622
DNMT1	CDH1	Repression	18049164
DNMT1	CDH1	Unknown	21846773
DNMT1	CXCR4	Repression	19932585
DNMT1	IL32	Repression	20889550
DNMT1	VEGFA	Activation	17934516
E2F1	BCL2	Activation	11559537;12679318
E2F1	BMI1	Unknown	17360938
E2F1	BRCA1	Repression	20068145
E2F1	BRCA1	Unknown	18660752;19466541;23285190
E2F1	CASP7	Activation	12766778
E2F1	CCND1	Activation	20220142;20655656;8618861
E2F1	CCND1	Unknown	19876926;22768064;8137237;9584162
E2F1	CD2AP	Activation	22880102
E2F1	CDK1	Activation	14618416
E2F1	CTNNBIP1	Activation	21532622
E2F1	DNMT1	Repression	24502362
E2F1	E2F1	Unknown	7958836
E2F1	ECT2	Unknown	21886810
E2F1	MCL1	Repression	11705881
E2F1	MYB	Unknown	8137237
E2F1	MYCN	Activation	14645238
E2F1	PPP1R13B	Activation	15706352;21479363
E2F1	TOP2A	Activation	11313881
E2F1	TYMS	Activation	14618416;9748140
E2F1	TYMS	Unknown	10914714;14679120
E2F1	VEGFA	Repression	20639906
E2F1	ZNF350	Unknown	22768064
E2F3	CCNA2	Unknown	16909110
E2F3	CDK1	Unknown	16909110
E2F3	VEGFA	Unknown	21372519
EP300	BRCA1	Activation	23353771
EP300	BRCA1	Unknown	23285190
EP300	CCND1	Unknown	20101207
EP300	DNMT1	Activation	19275888
EP300	EZH2	Unknown	25088689
EP300	IFNG	Activation	12836278
EP300	IL6	Unknown	19966855
EP300	MMP9	Activation	18985009
EP300	NFKB1	Unknown	9560267
EP300	PTGS2	Activation	12471036
EP300	PTGS2	Unknown	12057991;17237818;17395887
EP300	VEGFA	Activation	22789427
EP300	ZEB1	Unknown	16804902
ETS1	CXCR4	Unknown	21741415
ETS1	MMP9	Activation	22270366
ETS1	MMP9	Unknown	10949659;11556732
ETS1	MYB	Activation	7848925
ETS1	SPRY2	Unknown	14644509
EZH2	APC	Repression	22907428
EZH2	BRCA1	Unknown	21406404
EZH2	CCND1	Activation	20132185;21697275
EZH2	CDH1	Repression	21685935
EZH2	PTEN	Unknown	22956625
FOS	CCND1	Repression	20188076;21474819
FOS	FAS	Activation	10903433
FOS	FOS	Repression	2498646
FOS	MMP9	Activation	18809380;21238464
FOS	MMP9	Repression	21474819
FOS	MMP9	Unknown	10935492;11774399
FOS	NFKB1	Repression	20188076
FOS	PTGS2	Activation	9620167
FOS	PTGS2	Unknown	11278336;12057991;17556653
FOS	SMAD4	Unknown	11854297
FOXO1	CXCR4	Activation	20068066
FOXO1	IL6	Activation	21185807
GATA3	CDH1	Activation	20189993
GATA3	GATA3	Unknown	20484083
GATA3	IFNG	Unknown	21507199
GATA3	LOX	Repression	21892208
GATA3	NFKB1	Unknown	19686049
GATA3	TGFBR3	Unknown	24124001
GATA3	ZEB1	Activation	20731704
HOXA1	BCL2	Activation	12482855;15665309
HOXA1	CCND1	Activation	15665309
HOXA10	MYCN	Repression	21261500
JUN	BRCA1	Activation	17434164
JUN	CCND1	Activation	10500157;16393119;19435822;20220142
JUN	CCND1	Repression	21474819
JUN	CCND1	Unknown	14672732
JUN	CDK5R1	Unknown	22550165
JUN	EGFR	Activation	10803405
JUN	ETS1	Activation	1945412
JUN	EZH2	Unknown	23116973
JUN	FAS	Activation	10903433
JUN	FAS	Unknown	19670268
JUN	IFNG	Activation	12626576;18641343;20006311;20304822
JUN	IFNG	Unknown	12836278;7759501
JUN	IL24	Unknown	21357535
JUN	IL6	Activation	20225236
JUN	IL6	Unknown	10542237;11120852
JUN	JUN	Activation	9502786
JUN	JUN	Unknown	19671687
JUN	MMP9	Activation	15777790;18809380
JUN	MMP9	Repression	21474819
JUN	MMP9	Unknown	10935492;11774399
JUN	MYB	Unknown	1527086
JUN	PTGS2	Activation	15772294;18294142;9620167
JUN	PTGS2	Unknown	11278336;12057991;16339564;17556653;20237399
JUN	VEGFA	Repression	11731421
KLF4	CCND1	Activation	21132436;21224073
KLF4	CCND1	Repression	10908361;19737957
KLF4	CDH1	Activation	22407433;23376074
KLF4	IL6	Activation	23846700
KLF4	ODC1	Repression	12297499
KLF4	VEGFA	Unknown	23926105
LCOR	CDH1	Unknown	22277651
MAZ	MMP14	Activation	15528467
MAZ	MMP9	Unknown	16148153
MYB	BCL2	Activation	11675351
MYB	BCL2	Repression	20659323
MYB	BCL2	Unknown	16088151
MYB	GATA3	Unknown	20484083
MYB	MYB	Unknown	7655015
MYCN	BMI1	Activation	21856782
MYCN	IFNG	Unknown	9570357
MYCN	MCM3	Activation	17826980
NF1	FOS	Activation	9562250
NFE2L2	BRCA1	Activation	23353771
NFKB1	AKT2	Repression	20514445
NFKB1	BACE1	Repression	17385716
NFKB1	BCL2	Activation	14978135;18158998;19259124;20446017;21503108
NFKB1	BCL2	Repression	12032828;15120608;18031796;18566231
NFKB1	BCL2	Unknown	14739605;16022909;16453001;17673602;18761399;19233129;20103608;20332461
NFKB1	BRCA2	Activation	10961992
NFKB1	BTG2	Unknown	17363596
NFKB1	CCND1	Activation	10464245;11861406;15756023;15856023;17407600;18341653;19263436;22306268
NFKB1	CCND1	Repression	18566231
NFKB1	CCND1	Unknown	10409765;12894581;16453001;17673602;17944672;18184402;19766095;20103608;20538607
NFKB1	CDH1	Activation	20683022
NFKB1	CXCR4	Activation	12690099;20068066
NFKB1	CXCR4	Unknown	20157762
NFKB1	E2F1	Unknown	16725311
NFKB1	EGFR	Activation	17881446
NFKB1	EGFR	Unknown	14678988
NFKB1	FAF1	Activation	17046979
NFKB1	FAS	Activation	19628709;9733827
NFKB1	FAS	Repression	16784892
NFKB1	FAS	Unknown	10022897;10871852;16317104;7528667
NFKB1	GATA3	Activation	20660789
NFKB1	GSK3B	Unknown	11579131
NFKB1	IFNG	Activation	17407192;18690006
NFKB1	IFNG	Unknown	21243522;9374532
NFKB1	IL6	Activation	10329846;10903137;11327783;11504280;12058956;12887736;14532843;15756023;16984731;17040605;17196927;18057724;18061164;18243142;18942706;18996370;19124729;19164127;20066113;22547075;7876168;8679226;8725624
NFKB1	IL6	Repression	15517885
NFKB1	IL6	Unknown	10823821;10963848;11120852;11975924;15158360;16112536;17490702;17532054;19469019;19707556;2405250;8752656;9516466
NFKB1	MCL1	Activation	18223231
NFKB1	MCL1	Repression	18761050
NFKB1	MCL1	Unknown	19303700
NFKB1	MMP14	Activation	19303700;21627988
NFKB1	MMP9	Activation	10359016;12193473;14600595;15536164;16014933;16687076;17121934;17174275;17186550;17498959;18056465;18298869;18567920;18801463;18843978;19303700;19454280;19539355;21963718
NFKB1	MMP9	Repression	15605368;18566231
NFKB1	MMP9	Unknown	11376631;12105194;14755547;15175338;17158602;17673602;17922642;18357389;19662350;19783786;20103608;20332461;7860222;9500201;9679762
NFKB1	NCAM1	Activation	19091137
NFKB1	NFKB1	Unknown	19469019
NFKB1	PTEN	Activation	17334236;19940030
NFKB1	PTEN	Repression	19940030
NFKB1	PTGS2	Activation	10827178;12471036;15368354;15387324;15547942;15555528;15997464;16624933;16820889;18057724;18294142;19618291;22001128
NFKB1	PTGS2	Repression	12622742;15517885
NFKB1	PTGS2	Unknown	12067569;12349897;12871860;14988266;15655349;16210649;17556653;17673602;17767925;18973191;19766095;20103608;20669087
NFKB1	TGFB1	Unknown	16365456
NFKB1	VEGFA	Activation	15856023;16684540;17407600;18056465
NFKB1	VEGFA	Repression	15517885
NFKB1	VEGFA	Unknown	12160329;17673602;18184402;20103608;20538607
NKX2-1	RET	Repression	19853745
NKX2-1	SP1	Unknown	23995788
NR2F2	E2F1	Unknown	22734039
RBL1	BRCA1	Repression	17106239
RBL1	CCNA2	Repression	8642699
REL	IL6	Repression	1372388
SIRT1	CCND1	Repression	21474819
SIRT1	CDH1	Repression	21640770;22249256
SIRT1	COL10A1	Repression	21337390
SIRT1	EZH2	Repression	21703114
SIRT1	MCL1	Activation	22483777
SIRT1	MMP9	Repression	19376817;21474819
SIRT1	NOTCH1	Repression	23028940
SMAD2	BCL2	Unknown	24739390
SMAD2	NKX2-1	Unknown	23259454
SMAD3	JUN	Unknown	10022869
SMAD3	MMP9	Repression	15086314
SMAD3	TGFB1	Repression	19214138
SMAD3	VEGFA	Unknown	11486006
SMAD4	BCL2	Unknown	24739390
SMAD4	JUN	Unknown	10022869
SMAD4	TGFB1	Unknown	21968601
SOX2	CCND1	Unknown	18456656
SOX2	ITGA6	Activation	22311737
SOX2	TUBB3	Repression	20739473
SP1	ADAM10	Activation	21854868
SP1	BACE1	Activation	21712774;22275252
SP1	BACE1	Unknown	15681800;15857888
SP1	BCL2	Unknown	10542244
SP1	BRCA1	Unknown	19466541
SP1	CCNA2	Repression	18368381
SP1	CCND1	Activation	19755513
SP1	CCND1	Unknown	10908361;11024050;22334592;22415074
SP1	CD2AP	Activation	21604172
SP1	CDK6	Repression	11297539
SP1	CIC	Unknown	18706393
SP1	CREB1	Unknown	17937658
SP1	DNMT1	Activation	19211935;20570896
SP1	DNMT1	Repression	20570896
SP1	DNMT1	Unknown	19201992
SP1	DNMT3A	Activation	15362956
SP1	DNMT3B	Activation	15362956
SP1	E2F1	Unknown	10446910
SP1	EGFR	Repression	18202149
SP1	EGFR	Unknown	10830317;18575762;19538880;21464950
SP1	FAS	Activation	22084312
SP1	FAS	Unknown	10022897;10871852;9261184;9300785
SP1	FBN1	Unknown	23860323
SP1	FOS	Unknown	9528985
SP1	GATA3	Unknown	15486968
SP1	IL6	Activation	18502099
SP1	MET	Activation	11910354;21831840
SP1	MET	Repression	21831840
SP1	MMP14	Activation	15592504
SP1	MMP14	Unknown	10721699;17534446
SP1	MMP9	Activation	19616522;21963718
SP1	MMP9	Unknown	11060311;18357389;7860222
SP1	MYCN	Activation	14567977
SP1	MYCN	Repression	21123453
SP1	MYCN	Unknown	22815527
SP1	NF1	Unknown	10435592;14647436
SP1	NFKB1	Activation	20538607;9151857
SP1	NKX2-1	Unknown	10684967
SP1	ODC1	Unknown	10448078;8132514
SP1	PRKCE	Repression	24825907
SP1	PTEN	Unknown	22030357
SP1	PTGS2	Activation	15767339
SP1	PTGS2	Repression	15767339
SP1	SIRT1	Unknown	23843607
SP1	SPRY2	Unknown	14644509
SP1	SRC	Unknown	19112177
SP1	TGFB1	Activation	9580699
SP1	TGFB1	Unknown	22415074;2808430
SP1	TYMS	Unknown	10875244;9218479
SP1	VEGFA	Activation	10581162;12429844;15217947;15342781;16540671;16982770;21115498
SP1	VEGFA	Repression	11559575
SP1	VEGFA	Unknown	10816575;11731421;12560084;14647449;18575762;23369005;8910439
STAT1	EGFR	Unknown	10558875;22693070
STAT1	FAS	Unknown	16317104
STAT1	FGF2	Activation	23086340
STAT1	FGF2	Repression	23086340
STAT1	IFNG	Activation	13678429
STAT1	IFNG	Repression	15055356;18616672
STAT1	IFNG	Unknown	16195385;20004484
STAT1	IL6	Repression	18616672
STAT1	MMP9	Repression	19965686
STAT1	PRKCE	Repression	24825907
STAT1	PTGS2	Activation	12586443
STAT1	PTGS2	Unknown	10433370;16685393
VHL	CCND1	Unknown	19238077
VHL	COL4A2	Unknown	17700531
VHL	CXCR4	Repression	13679920
VHL	SPARC	Activation	15824735
VHL	VEGFA	Activation	10804089;7533661;8625303
VHL	VEGFA	Repression	10581162;12539169;12912922;8855222;9370235
VHL	VEGFA	Unknown	10189987;19801654;9572397;9689663
WWTR1	SMAD3	Activation	22470139
ZEB1	CDH1	Activation	19839049
ZEB1	CDH1	Repression	12161443;15311212;23743934
ZEB1	CDH1	Unknown	22147512
ZEB1	LAMC2	Unknown	20729552
ZEB2	CDH1	Repression	11430829;20053763;20682777;22227038;23376074
APC	AKT1	Repression	15888491
APC	AMHR2	Repression	12724325
APC	BIRC5	Unknown	11751382
APC	DLG1	Unknown	21858148
APC	F8	Unknown	12010799
APC	MYC	Repression	16510874
APC	NOS2	Activation	11935128
ARNTL2	SERPINE1	Activation	22198637
BMI1	TERT	Repression	19903340
BRCA1	AREG	Repression	20103632
BRCA1	ASPM	Activation	16123590
BRCA1	ATM	Activation	22832221
BRCA1	BACH1	Unknown	14576433
BRCA1	CASR	Unknown	21296416
BRCA1	CCNB1	Unknown	12647291
BRCA1	CDH3	Repression	22120723
BRCA1	CDH3	Unknown	19882246
BRCA1	CDKN1A	Activation	16735508;18025037;21245169
BRCA1	CDKN1A	Unknown	10196224;11394910;12647291;9926942
BRCA1	CDKN1B	Activation	18025037
BRCA1	CDKN1B	Unknown	16331276
BRCA1	CTSD	Repression	11244506
BRCA1	CXCL1	Repression	22120723
BRCA1	CYP19A1	Activation	21087664
BRCA1	CYP19A1	Unknown	19445691
BRCA1	CYP1A1	Unknown	16567799
BRCA1	CYP1B1	Unknown	16567799
BRCA1	DDB2	Activation	12170778
BRCA1	DDIT3	Activation	21700680
BRCA1	E2F6	Repression	17096023
BRCA1	EGR1	Unknown	20103632
BRCA1	ESR1	Activation	20060929
BRCA1	FOXC1	Repression	22120723
BRCA1	FOXC2	Repression	22120723
BRCA1	FST	Activation	22685544
BRCA1	GADD45A	Activation	10962562;17428466;18025037
BRCA1	GADD45A	Repression	18350249
BRCA1	GADD45A	Unknown	11777930;12647291
BRCA1	HIF1A	Unknown	16543242
BRCA1	HMGA2	Repression	20007691
BRCA1	HNRNPA2B1	Repression	21099359
BRCA1	HSPA5	Repression	18776923
BRCA1	IFNA1	Activation	17374731
BRCA1	IGF1	Repression	18045956
BRCA1	IGF1R	Unknown	11001824;19223505
BRCA1	IRF7	Activation	17374731
BRCA1	IRF9	Activation	12212615
BRCA1	JAK1	Unknown	11163768
BRCA1	JAK2	Unknown	11163768
BRCA1	KHSRP	Repression	21099359
BRCA1	KRT17	Unknown	19882246
BRCA1	KRT18	Unknown	15831101
BRCA1	KRT5	Unknown	16241993;19882246
BRCA1	MAD2L1	Activation	15563594
BRCA1	MDC1	Unknown	22942284
BRCA1	MDM2	Activation	11256609
BRCA1	MYC	Unknown	12032322;12646176
BRCA1	S100A2	Activation	24556685
BRCA1	STAT2	Activation	17374731
BRCA1	STAT3	Unknown	11163768
BRCA1	TFF1	Repression	11244506
BRCA1	TP63	Unknown	16241993
BRCA1	XPC	Unknown	12647291
BRCA2	DMC1	Unknown	17541404
BRCA2	PSMD3	Unknown	17563742
BRCA2	PSMD6	Unknown	17563742
BRCA2	RAD51	Unknown	12967658;17515904;19628690;20729859
BTG2	HRAS	Repression	20197462
BTG2	KLK3	Repression	21172304
BTG2	SPHK1	Activation	16516161
CREB1	ACACA	Activation	19842072
CREB1	ADRA1A	Unknown	10520459
CREB1	AQP3	Unknown	18495115
CREB1	AR	Unknown	15994978;21457548
CREB1	BCL2L11	Unknown	20367563
CREB1	BDKRB1	Unknown	10842322
CREB1	BDKRB2	Unknown	15632413
CREB1	CASP8	Activation	18342014
CREB1	CCK	Unknown	15030385;15073527
CREB1	CCL5	Unknown	11413310
CREB1	CD4	Unknown	9765424
CREB1	CGA	Unknown	10341006
CREB1	CRTC1	Unknown	17334997
CREB1	CYP11A1	Unknown	11057754
CREB1	CYP11B1	Unknown	11196473
CREB1	CYP11B2	Unknown	11196473
CREB1	CYP17A1	Unknown	2543297
CREB1	CYP19A1	Activation	15955695;16740737
CREB1	ERBB2	Unknown	10698518
CREB1	ETV3	Activation	14754893
CREB1	FLT1	Unknown	7499271
CREB1	FOXA1	Unknown	22577344
CREB1	GABPA	Unknown	10585419
CREB1	GRPR	Activation	18483184
CREB1	GSK3A	Unknown	11579131
CREB1	HLA-DOB	Unknown	12938212
CREB1	HLA-DQB1	Unknown	1324879
CREB1	HMOX1	Repression	14523007
CREB1	HPGD	Unknown	10650939
CREB1	IL10	Activation	10540320;22140263
CREB1	IL10	Unknown	17202341
CREB1	IL2	Unknown	8814256
CREB1	IL5RA	Unknown	9742933
CREB1	LAPTM4B	Unknown	23469012
CREB1	LYL1	Activation	23000483
CREB1	MC2R	Activation	17712720
CREB1	MITF	Activation	19937254
CREB1	MMP2	Unknown	10506168
CREB1	MSMB	Unknown	9704017
CREB1	MUC4	Activation	19757157
CREB1	MUC4	Unknown	11418607
CREB1	MUC5AC	Activation	18676374
CREB1	NDC80	Activation	17822787
CREB1	NMNAT2	Unknown	22027994
CREB1	NOLC1	Activation	21266110
CREB1	NPY	Unknown	12967770
CREB1	NR2F1	Repression	15955695
CREB1	NR2F6	Repression	15955695
CREB1	NR4A3	Unknown	10701778
CREB1	NR5A2	Activation	18191017
CREB1	NRF1	Unknown	20587593
CREB1	NTS	Unknown	7791794
CREB1	PCSK1	Activation	8999965
CREB1	PLAT	Repression	8647095
CREB1	PLAU	Unknown	11776974
CREB1	POLD2	Unknown	10978529
CREB1	PPM1D	Unknown	19015127
CREB1	PPP2CA	Activation	17526027
CREB1	PPP2R2B	Activation	20533062
CREB1	PRL	Unknown	17187171
CREB1	PSEN1	Activation	11116137
CREB1	PTGES	Unknown	20688046
CREB1	RP1	Unknown	11593399
CREB1	RRM2B	Unknown	11978967
CREB1	SLC19A1	Unknown	11078737
CREB1	SLC20A1	Activation	11722845
CREB1	SLC22A8	Unknown	16809478
CREB1	SLC39A1	Unknown	19026724
CREB1	SMAD6	Activation	14755548
CREB1	SNAI1	Repression	15955695
CREB1	SNAI2	Repression	15955695
CREB1	SOX9	Unknown	17289023
CREB1	STMN1	Unknown	23000483
CREB1	TH	Unknown	11108136
CREB1	TLR9	Unknown	15294971
CREB1	TRH	Unknown	11134186;9827656
CREB1	UXT	Activation	17761951
CREB1	VIP	Unknown	1847391
CREB1	XPC	Unknown	21507255
CREB1	IBSP	Unknown	23485603
CTNNBIP1	GLI2	Unknown	19797115
CTNNBIP1	STMN2	Unknown	16712787
DDX5	H19	Unknown	20966046
DDX5	IGF2	Unknown	20966046
DNMT1	BAG1	Unknown	18413740
DNMT1	BIRC5	Repression	17124180
DNMT1	BMP2	Repression	21551187
DNMT1	CASP8	Repression	20398055
DNMT1	CDKN2A	Repression	17934516
DNMT1	CDKN2A	Unknown	17490527
DNMT1	CDKN2B	Unknown	19545050
DNMT1	EPCAM	Unknown	20940408
DNMT1	ESR1	Unknown	21655924;23242655
DNMT1	GAD1	Repression	19029285
DNMT1	HDAC1	Unknown	24475290
DNMT1	IL3	Repression	15735013
DNMT1	KIR2DL3	Unknown	19628706
DNMT1	MBD2	Repression	15618232
DNMT1	MGMT	Unknown	18555750
DNMT1	MSH2	Activation	16473673
DNMT1	PROM1	Unknown	20196115
DNMT1	RASSF1	Unknown	24247422
DNMT1	RB1	Repression	17934516
DNMT1	RELN	Repression	19029285
DNMT1	RGS10	Unknown	24475290
DNMT1	RUNX3	Unknown	22274925
DNMT1	SFRP1	Unknown	23770846;24374650
DNMT1	SFRP5	Unknown	24374650
DNMT1	TERT	Activation	19914212
DNMT1	TIMP3	Repression	22982189
DNMT1	TNFRSF10B	Repression	20398055
DNMT1	TP53	Unknown	24006445
DNMT3A	CDH6	Repression	19070387
DNMT3A	CDKN1A	Unknown	24957603
DNMT3A	CDKN2A	Unknown	17490527
DNMT3A	IGFBP3	Repression	19070387
DNMT3A	JUP	Unknown	17998942
DNMT3A	POU5F1	Unknown	22867868
DNMT3A	SETDB1	Unknown	16682412
DNMT3A	SFRP1	Unknown	24374650
DNMT3A	SFRP5	Unknown	24374650
E2F1	ABCB1	Activation	23542036
E2F1	APAF1	Activation	12149244;12766778;17600109
E2F1	APAF1	Unknown	15972851
E2F1	AR	Activation	21099103
E2F1	AR	Unknown	22508987
E2F1	ASF1B	Activation	17328667
E2F1	ATAD2	Unknown	22771493
E2F1	ATG5	Activation	18408756
E2F1	ATM	Activation	12527885;22832221
E2F1	ATM	Unknown	23993922
E2F1	AURKA	Activation	20300951
E2F1	AURKB	Unknown	15033491
E2F1	BBC3	Activation	17263886
E2F1	BIRC5	Activation	17848598;19102934
E2F1	BIRC5	Repression	19102934
E2F1	BIRC5	Unknown	23449974
E2F1	CCL3	Unknown	17707233
E2F1	CCNB1	Unknown	22508987
E2F1	CCNE1	Activation	14618416;20220142;8618861
E2F1	CDAN1	Unknown	19336738
E2F1	CDC6	Unknown	18541154
E2F1	CDCA7	Activation	16580749
E2F1	CDKN1A	Activation	10030670
E2F1	CDKN1A	Unknown	16923815
E2F1	CDKN1C	Unknown	20106982
E2F1	CDKN2A	Activation	11705881;12695664;12766778;15716352;22621932
E2F1	CHEK1	Unknown	18660752
E2F1	CHEK2	Activation	15024084
E2F1	CREBBP	Unknown	9238849
E2F1	CTSV	Unknown	23542171
E2F1	CUX1	Unknown	18347061
E2F1	DAPK2	Activation	18521079
E2F1	DBF4	Activation	18503552
E2F1	DDIT3	Unknown	20971808
E2F1	DHFR	Activation	14618416
E2F1	DIRAS3	Repression	16158053;16638845;16757345;17230502
E2F1	DOK1	Unknown	23028047
E2F1	DRAM1	Activation	18408756
E2F1	DROSHA	Activation	24909689
E2F1	DUSP1	Activation	17638884
E2F1	E2F6	Activation	16107498
E2F1	ERCC1	Activation	22159227
E2F1	ERCC5	Activation	17893230
E2F1	ERICD	Repression	24168400
E2F1	ETV4	Activation	18687701
E2F1	FANCA	Activation	18438432
E2F1	FGFR1	Activation	19303924
E2F1	FHIT	Repression	15044096
E2F1	FLT1	Unknown	20516113
E2F1	FMN2	Unknown	23839046
E2F1	FOXM1	Activation	21518729
E2F1	FSHR	Unknown	11883315
E2F1	FZD1	Activation	23806799
E2F1	FZD1	Unknown	20051274
E2F1	GINS3	Unknown	17127213
E2F1	H19	Activation	15985428
E2F1	HIC1	Activation	19491197
E2F1	HMGA1	Activation	22389255
E2F1	HSPA5	Repression	18840615
E2F1	IL1B	Unknown	17707233
E2F1	IL23A	Unknown	17707233
E2F1	IRF3	Repression	21225257;22464952
E2F1	ISYNA1	Activation	15464731
E2F1	KDR	Unknown	20516113
E2F1	KIF2C	Activation	23610368
E2F1	KIF2C	Repression	18440323
E2F1	KIR3DL1	Activation	18358829
E2F1	LRBA	Activation	15064745
E2F1	MAP1LC3A	Activation	18408756
E2F1	MAP3K5	Activation	16476732;17287612
E2F1	MAP3K5	Unknown	16512785;19610065
E2F1	MAPK8	Unknown	20800677
E2F1	MCM5	Unknown	17210690
E2F1	MCM8	Unknown	16325355
E2F1	MCPH1	Activation	22136275
E2F1	MDM2	Repression	20837136
E2F1	MEFV	Activation	20805247
E2F1	MIR202	Unknown	24337320
E2F1	MT1G	Activation	15735762
E2F1	MUC4	Activation	22537161
E2F1	MYBL2	Activation	14618416;16299810
E2F1	MYC	Activation	11705881
E2F1	MYH10	Unknown	8931991
E2F1	NELL2	Unknown	23829315
E2F1	NOX4	Activation	18554521
E2F1	NPAT	Activation	12665581
E2F1	NRIP1	Activation	22629304
E2F1	PCNA	Activation	14618416
E2F1	PCSK6	Activation	17825503
E2F1	PDK4	Repression	21625432
E2F1	PEG10	Unknown	18625225
E2F1	PIN1	Unknown	20376080
E2F1	PLK1	Activation	24076372
E2F1	PNRC2	Repression	16181749
E2F1	PPARG	Activation	12110166
E2F1	PPARG	Unknown	20971808
E2F1	PTPRO	Unknown	18644370
E2F1	RACGAP1	Unknown	21886810
E2F1	RAD51	Unknown	23285190
E2F1	RASGEF1B	Activation	18396012
E2F1	RASGRP1	Activation	18396012
E2F1	RB1	Activation	8264596
E2F1	RBM38	Activation	22798430
E2F1	RNF2	Unknown	17873902
E2F1	RPA2	Unknown	11313881
E2F1	RRM1	Activation	14618416
E2F1	RRM2	Activation	19416980
E2F1	RRP1B	Unknown	20040599
E2F1	SERPINB5	Activation	20197383
E2F1	SERPINE1	Repression	11402043;11559366
E2F1	SIVA1	Activation	15105421
E2F1	SIVA1	Activation	15105421
E2F1	SKP2	Activation	23352642
E2F1	SKP2	Unknown	17483325;20424123;23348237;24574749
E2F1	TERT	Activation	21411498;22207128
E2F1	TERT	Repression	21411498;22207128
E2F1	THBS1	Activation	20976175
E2F1	TLR3	Repression	22310660
E2F1	TNF	Unknown	17707233
E2F1	TNFSF11	Activation	18381203
E2F1	TP53	Activation	15706352
E2F1	TP53	Repression	8557038
E2F1	TP53	Unknown	12625370;21441950;22241525
E2F1	TP53BP2	Activation	15706352
E2F1	TP53BP2	Unknown	19610065
E2F1	TP53INP1	Activation	15706352
E2F1	TP73	Activation	11115495;12766778;17980704
E2F1	TP73	Unknown	11988839;19188449
E2F1	UHRF1	Activation	12838312;15361834
E2F1	UHRF1	Unknown	23023523
E2F1	ULK1	Activation	18408756
E2F1	WWOX	Repression	15044096
E2F1	XRCC1	Activation	19031698
E2F3	AURKA	Activation	18776222
E2F3	CCNB1	Unknown	17098936
E2F3	CDC6	Unknown	18541154
E2F3	CDKN1A	Activation	10030670
E2F3	CUX1	Unknown	18347061
E2F3	ERICD	Repression	24168400
E2F3	MAP3K5	Unknown	16512785
E2F3	MAPK8	Unknown	20800677
E2F3	PLK1	Unknown	16909110
E2F3	TFE3	Unknown	12748276
ELK3	MYH6	Repression	12933792
EP300	ABCB1	Unknown	22154511
EP300	ALOX15	Activation	12517954
EP300	BIRC5	Activation	19102934
EP300	BIRC5	Repression	19102934
EP300	CA9	Activation	16270297
EP300	CCNB2	Unknown	12482752
EP300	CCNE1	Activation	12414652
EP300	CDKN1A	Activation	21245169
EP300	CDKN1A	Unknown	21858218;22000024
EP300	CDKN2B	Unknown	19419955;22000024
EP300	COL1A2	Unknown	24058639
EP300	CRABP1	Activation	18000064
EP300	CREBBP	Unknown	9651310
EP300	CXCL8	Unknown	19966855
EP300	CYBB	Repression	14605447
EP300	CYP1B1	Unknown	20631054
EP300	EIF2AK1	Activation	19133234
EP300	EPO	Activation	20368990
EP300	ERBB2	Unknown	9045619
EP300	GFAP	Activation	20414733
EP300	HINFP	Activation	17826007
EP300	IGF1	Unknown	18281476
EP300	IGFBP3	Activation	12200149
EP300	IL12B	Activation	15482860
EP300	IL5	Unknown	16922677
EP300	KLK3	Unknown	23884959
EP300	KRT16	Activation	12954631;16214953
EP300	LAMA3	Repression	10713141
EP300	MDM2	Unknown	11591713
EP300	MGMT	Unknown	22675172
EP300	MYC	Repression	19279113
EP300	NR0B2	Activation	18842595
EP300	NR1H4	Repression	18842595
EP300	PARP1	Unknown	17065349
EP300	PCNA	Repression	10618724
EP300	RAD51	Unknown	23285190
EP300	RELA	Unknown	21146504
EP300	RS1	Unknown	18927113
EP300	S100A4	Unknown	17143014
EP300	SLC9A2	Unknown	11254504
EP300	TBXAS1	Activation	14565864
EP300	THBD	Repression	15677570
EP300	TP73	Activation	11115495
EP300	TRIM22	Activation	23670564
EP300	VCAM1	Activation	19281832
EP300	WT1	Activation	15752709;18064385
EP300	YY1	Unknown	11486036
ETS1	ABCB1	Activation	20392592
ETS1	ANGPT2	Activation	15003510
ETS1	ANPEP	Activation	14507917
ETS1	ATXN2	Unknown	22914732
ETS1	BAX	Repression	17213822
ETS1	BMP4	Activation	15695386
ETS1	EMSY	Unknown	24582497
ETS1	CA9	Repression	18381358
ETS1	CASP1	Activation	16103071
ETS1	CD6	Unknown	19446338
ETS1	CD8A	Activation	8413295
ETS1	CDKN1A	Unknown	18955504
ETS1	CDKN2A	Unknown	17370299
ETS1	CHUK	Activation	15469934
ETS1	COL1A1	Unknown	16564026
ETS1	CR1	Unknown	10533284
ETS1	CSF2	Unknown	12475968
ETS1	CSF3R	Activation	7964503
ETS1	CSNK2A1	Unknown	19027835
ETS1	CSNK2B	Unknown	11389726
ETS1	CTGF	Unknown	16829517
ETS1	CTSB	Unknown	10701774
ETS1	DUSP6	Unknown	20097731
ETS1	ECE1	Activation	11723240;9595399
ETS1	EGR1	Activation	19074849
ETS1	EGR1	Unknown	9207063
ETS1	ERG	Activation	7731694
ETS1	F13A1	Unknown	10037697
ETS1	FGFBP1	Unknown	9668098
ETS1	FLI1	Activation	19829305
ETS1	FLT1	Unknown	10554042
ETS1	FOXD1	Unknown	9867825
ETS1	GP6	Activation	12377757
ETS1	GRPR	Activation	15300220
ETS1	HMOX1	Unknown	10022513
ETS1	HPGD	Unknown	10650939
ETS1	IGFBP1	Unknown	21401636
ETS1	IL2	Repression	7876544
ETS1	IL2RB	Activation	8413220
ETS1	IL3	Unknown	8704203
ETS1	IL5	Activation	10212281
ETS1	ITGB3	Unknown	11556732
ETS1	CIP2A	Activation	24280132
ETS1	LCK	Activation	7970721
ETS1	MDM2	Repression	11424091
ETS1	MGAT5	Unknown	10438459
ETS1	MMP1	Activation	15972796;16278291;17283078
ETS1	MMP1	Unknown	10949659;11556732;21244711
ETS1	MMP10	Unknown	20432469
ETS1	MMP13	Activation	22270366
ETS1	MMP3	Unknown	10358095;10949659;11556732;12034715
ETS1	MUC4	Activation	19757157
ETS1	NDRG1	Repression	18381358
ETS1	NKX3-1	Activation	20842667
ETS1	PARP1	Activation	11973649;24448423
ETS1	PARP1	Repression	10435618
ETS1	PF4	Activation	12609849
ETS1	PF4	Unknown	23848403
ETS1	PLAU	Unknown	10211993;11556732
ETS1	PRL	Activation	12200232
ETS1	PRL	Unknown	21401636
ETS1	PTHLH	Activation	15072578;8063775
ETS1	PTHLH	Unknown	11590145
ETS1	RHOC	Activation	21732343
ETS1	SLC26A3	Activation	7935445
ETS1	SQSTM1	Unknown	9762895
ETS1	TAF12	Unknown	18567809
ETS1	TBXA2R	Activation	18698092
ETS1	TBXAS1	Repression	14586398
ETS1	TERT	Repression	20842112
ETS1	TFAP2A	Activation	12843180
ETS1	TGFBR2	Activation	14976186
ETS1	TGFBR2	Unknown	10508522
ETS1	TMEM158	Activation	11822868
ETS1	TNC	Activation	15001984
ETS1	TNC	Unknown	10618716
ETS1	TNFSF14	Activation	12215452
ETS1	TP53	Unknown	10510472
ETS1	TRA	Activation	1535773
ETS1	TRA	Unknown	2237431
ETS1	TRB	Repression	1409722
ETS1	VWF	Unknown	9444957
ETS1	WAS	Unknown	10066431
ETS1	WT1	Activation	18064385
EZH2	ADAMTS1	Repression	22514714
EZH2	ADRB2	Repression	17996646
EZH2	ALDH1A1	Repression	22144423
EZH2	AXL	Activation	23077658
EZH2	CCNE1	Activation	20132185
EZH2	CDKN1A	Repression	21629038
EZH2	CDKN1A	Unknown	22956625
EZH2	CDKN2A	Repression	23289480
EZH2	CDKN2B	Repression	21697275
EZH2	CIITA	Repression	17911618;21266852
EZH2	CPEB1	Unknown	23788032
EZH2	DACT3	Repression	22144423
EZH2	FBXO32	Repression	21546904
EZH2	FBXO32	Unknown	24213577
EZH2	FOXC1	Repression	21465172
EZH2	HDAC1	Repression	20132185
EZH2	HOXB13	Repression	22808286
EZH2	IGFBP1	Unknown	21903722
EZH2	KPNB1	Activation	24132643
EZH2	MMP2	Activation	21629038
EZH2	MST1	Repression	24499724
EZH2	MYC	Repression	23079660
EZH2	PAX8	Unknown	21289264
EZH2	PCNA	Activation	21629038
EZH2	PEBP1	Repression	22505648
EZH2	PIP5K1C	Repression	21216957
EZH2	POLR3D	Unknown	18852463
EZH2	PRL	Unknown	21903722
EZH2	RPLP0	Activation	17676662
EZH2	RUNX3	Repression	18430739;20631058;22222375
EZH2	SATB1	Repression	21232178
EZH2	SFRP1	Unknown	21515604
EZH2	SNAI2	Repression	23836662
EZH2	SSTR1	Repression	22144423
EZH2	TP53	Repression	20132185
EZH2	TP53	Unknown	24006445
EZH2	TWIST1	Repression	23836662
EZH2	VDR	Unknown	23424038
FOS	ACTA1	Unknown	1460048
FOS	BATF3	Unknown	12087103
FOS	BCL2L1	Unknown	16911523
FOS	CASP9	Activation	20188076
FOS	CCK	Activation	1360635
FOS	CCK	Unknown	7693011
FOS	CD40LG	Unknown	11160303
FOS	CLU	Repression	10406964
FOS	CREM	Activation	21757709
FOS	CRP	Unknown	18292576
FOS	CSTA	Unknown	9651321
FOS	CXCL8	Unknown	12218154
FOS	CYP1A2	Unknown	12135113
FOS	DDIT3	Activation	20188076
FOS	ERCC4	Activation	20976523
FOS	EZR	Activation	19164283
FOS	FGFBP1	Unknown	10753873
FOS	VEGFD	Unknown	19136250
FOS	FMO4	Activation	20188076
FOS	FOXA1	Unknown	22577344
FOS	GSTP1	Unknown	8206948
FOS	HSPH1	Activation	20188076
FOS	IL1A	Unknown	8688489
FOS	LRIG2	Unknown	22721266
FOS	MELTF	Unknown	8836133
FOS	MMP1	Activation	19028685
FOS	MMP1	Unknown	9334186
FOS	MMP3	Unknown	9334186
FOS	MMP7	Unknown	11774399
FOS	MYC	Repression	2498162
FOS	NEFL	Activation	8180132
FOS	NGF	Unknown	2111020
FOS	NOS2	Activation	12788789
FOS	NOS2	Repression	9776360
FOS	NPPA	Unknown	1530876
FOS	NPY	Unknown	8036020
FOS	NQO1	Unknown	8004128
FOS	NTF3	Unknown	7733919
FOS	NTS	Unknown	7791794
FOS	OXTR	Unknown	10218980
FOS	PCK2	Unknown	1325459
FOS	PDHA1	Unknown	8476854
FOS	PGR	Unknown	14684847
FOS	PLAU	Unknown	11774399
FOS	PLAUR	Unknown	10471035
FOS	SLC10A2	Repression	12454857
FOS	SMAD7	Activation	15579469
FOS	SOX7	Activation	22171135
FOS	SPI1	Repression	9988737
FOS	SPRR3	Unknown	9889002
FOS	SRR	Activation	15681805
FOS	STAR	Unknown	19150388
FOS	TP53	Unknown	10348347
FOXO1	ADIPOR1	Activation	20125105
FOXO1	ANGPT2	Unknown	20213583
FOXO1	AR	Repression	19074551
FOXO1	CDKN1B	Activation	21418583
FOXO1	EDN1	Unknown	19887561
FOXO1	EGR1	Repression	22865884
FOXO1	FABP4	Activation	20102700
FOXO1	FSHB	Repression	24065703
FOXO1	HYOU1	Unknown	21296878
FOXO1	IGFBP1	Activation	15200677
FOXO1	IGFBP1	Repression	15987820
FOXO1	IGFBP1	Unknown	21401636;23603247
FOXO1	IRS2	Unknown	20685959
FOXO1	KLF2	Unknown	23002242
FOXO1	LHB	Unknown	22865884
FOXO1	NEUROG3	Unknown	20033803
FOXO1	NKX6-1	Unknown	20033803
FOXO1	NLK	Unknown	23144700
FOXO1	PDGFA	Unknown	19244250
FOXO1	PDGFB	Unknown	19244250
FOXO1	PRL	Unknown	21401636
FOXO1	RAG1	Unknown	21655267
FOXO1	TNFSF10	Activation	23630076
FOXO1	TXNIP	Repression	23803610
GATA3	ALDH1A2	Unknown	9819382
GATA3	CD40LG	Activation	18719603
GATA3	CD8A	Activation	8413295
GATA3	CD8B	Unknown	11937547
GATA3	CDH3	Repression	22120723
GATA3	CDX2	Activation	19700764
GATA3	CHST4	Activation	22446378
GATA3	CXCL1	Repression	22120723
GATA3	EPO	Repression	8677751
GATA3	EPOR	Unknown	23577103
GATA3	ERG	Activation	21536859
GATA3	ERVW-1	Activation	15888734
GATA3	ESR1	Unknown	17616709
GATA3	FOXC1	Repression	22120723
GATA3	FOXC2	Repression	22120723
GATA3	FUT7	Unknown	17075044
GATA3	HSD17B1	Repression	9231796
GATA3	IL10	Unknown	21507199
GATA3	IL12RB2	Repression	21632975
GATA3	IL4	Unknown	12876556;16498264;22226971
GATA3	IL5	Activation	10212281
GATA3	IL5	Unknown	16498264;17270283;20522714
GATA3	KLK1	Unknown	19232384
GATA3	MMP1	Unknown	21244711
GATA3	MUC1	Activation	17078870
GATA3	PAEP	Activation	19483726
GATA3	RELA	Unknown	19686049
GATA3	SLCO4C1	Unknown	23874392
GATA3	STAT4	Repression	21632975
GATA3	TCF7L2	Unknown	22951069
GATA3	TEK	Activation	19674970
GATA3	TRA	Unknown	11385613
GLI3	HLA-G	Repression	23592762
GLI3	SMO	Activation	15072830
GLI3	VMP1	Activation	22535956
HOXA1	EPAS1	Unknown	17213808
HOXA1	IER3	Unknown	17213808
HOXA1	LYL1	Unknown	19608273
HOXA1	MYC	Activation	15665309
HOXA1	PCNA	Unknown	17213808
HOXA10	BHLHE22	Activation	17350963
HOXA10	CDKN1C	Repression	15749785
HOXA10	EMX2	Activation	15494461
HOXA10	EMX2	Repression	12482956;15126568;17350963
HOXA10	ID2	Activation	20565746
HOXA10	IGFBP1	Activation	15200677;20478621
HOXA10	IL11	Repression	20478621
HOXA10	IL15	Activation	20478621
HOXA10	ITGB3	Unknown	11875117
HOXA10	KLF9	Repression	20463357
HOXA10	LYL1	Unknown	19608273
HOXA10	PHGDH	Repression	19778996
HOXA10	SNAI1	Repression	16424022
HOXA10	TP53	Activation	21993662
HOXA10	WT1	Unknown	19017365
JUN	ABCB1	Activation	10369069
JUN	ACTA1	Unknown	1460048
JUN	ALOX12	Unknown	14518567
JUN	APOC3	Activation	9760243
JUN	APOM	Unknown	21454713
JUN	APP	Unknown	8015372
JUN	AR	Repression	20148354
JUN	AR	Unknown	16732317
JUN	ATF3	Activation	8576171
JUN	BATF3	Unknown	12087103
JUN	BCL2L1	Unknown	16911523
JUN	BECN1	Activation	19060920
JUN	BEX2	Activation	21384344
JUN	CA2	Unknown	11382925
JUN	CCK	Activation	1360635
JUN	CCL2	Activation	18443042
JUN	CCL5	Unknown	11413310
JUN	CD82	Activation	15580298
JUN	CDKN1A	Repression	18094076
JUN	CDKN1A	Unknown	21278055
JUN	CREM	Activation	21757709
JUN	CSF1	Activation	7642615
JUN	CSF2	Unknown	15840658
JUN	CSTA	Unknown	9651321
JUN	CTGF	Repression	20711235
JUN	CTSL	Activation	9038212
JUN	CXCL8	Activation	16701870;18684922
JUN	CXCL8	Unknown	11120852;12218154;12643600;12716652;14670967
JUN	CYP11A1	Unknown	11057754
JUN	CYP19A1	Repression	16810058
JUN	CYP1A2	Unknown	12135113
JUN	CYP2J2	Unknown	12737630;16008525
JUN	DCN	Repression	8798756
JUN	DDIT3	Activation	22622069
JUN	DDX21	Unknown	22550165
JUN	EDN1	Unknown	12208352
JUN	ELN	Unknown	12135766
JUN	ETS2	Unknown	22354960
JUN	EZR	Activation	19164283
JUN	F3	Unknown	11057875
JUN	FASLG	Unknown	14563113;19670268;9710625
JUN	FGF7	Unknown	15840658
JUN	VEGFD	Unknown	19136250
JUN	FOSL1	Activation	13679379;15806162
JUN	GCLC	Unknown	11233143;11912197;16054171
JUN	GJA1	Activation	10421804
JUN	GSTP1	Unknown	8206948
JUN	HEY1	Activation	15314183
JUN	IBSP	Unknown	23485603;9084640
JUN	IFNB1	Unknown	10848607
JUN	IL12A	Unknown	22904313
JUN	IL12B	Activation	14688340
JUN	IL1A	Unknown	8688489
JUN	IL1B	Unknown	11306276
JUN	IL2	Repression	7642615
JUN	IL2	Unknown	8468462
JUN	IL23A	Unknown	17569750;22904313
JUN	IL3	Activation	7642615
JUN	IL5RA	Unknown	9742933
JUN	ITGAX	Unknown	8649405;8649434
JUN	ITGB8	Unknown	21878622
JUN	KRT16	Activation	12954631;16214953
JUN	LBP	Repression	15114678
JUN	LDHA	Activation	9723176
JUN	LGALS3	Activation	16285957
JUN	LOR	Activation	12200429
JUN	MAP3K1	Unknown	9710625
JUN	MAPK8	Activation	19324081
JUN	MAPK8	Unknown	16397260
JUN	MAT2A	Activation	14530285
JUN	MEF2D	Activation	12054430
JUN	MELTF	Unknown	8836133
JUN	MGMT	Unknown	9731508
JUN	MGP	Unknown	11425864
JUN	MMP1	Activation	19028685;19708869;20225236
JUN	MMP1	Unknown	9334186
JUN	MMP12	Unknown	11444842
JUN	MMP13	Activation	20338993
JUN	MMP2	Activation	15777790
JUN	MMP20	Unknown	17611094
JUN	MMP3	Activation	1429874;15777790
JUN	MMP3	Unknown	9334186
JUN	MMP7	Activation	11158322;19426720
JUN	MMP7	Unknown	11774399
JUN	MSR1	Activation	8114743
JUN	MSR1	Unknown	9743233
JUN	MYC	Repression	2498162
JUN	NAMPT	Activation	16701870
JUN	NEFL	Activation	8180132
JUN	NEIL1	Activation	16118226
JUN	NFKB2	Unknown	7541912
JUN	NGF	Unknown	2111020
JUN	NOS2	Activation	12788789
JUN	NOS2	Repression	9776360
JUN	NOS2	Unknown	14962367
JUN	NOS3	Unknown	11382920
JUN	NOX5	Activation	22348975
JUN	NPY	Unknown	8036020
JUN	NQO1	Unknown	11035254;8004128
JUN	NTS	Unknown	7791794
JUN	OPRM1	Unknown	18523482
JUN	OXTR	Unknown	10218980
JUN	PCK2	Unknown	1325459
JUN	PDHA1	Unknown	8476854
JUN	PDK1	Unknown	19910471
JUN	PENK	Unknown	7935470
JUN	PGR	Repression	14684847
JUN	PLAT	Activation	1963081
JUN	PLAT	Unknown	9851700
JUN	PLAU	Unknown	10454570;11774399
JUN	PLAUR	Activation	16893520
JUN	PLAUR	Unknown	10471035;11234878;8761947
JUN	POLD2	Unknown	10978529
JUN	PPARA	Unknown	10542237
JUN	PPARD	Activation	18625220
JUN	PTN	Activation	16199533
JUN	RARA	Repression	9377582
JUN	RARB	Activation	9377582
JUN	RARG	Repression	9377582
JUN	RELB	Unknown	15596805
JUN	REN	Unknown	9690204
JUN	RHOB	Activation	21565167
JUN	RUNX2	Unknown	11604227
JUN	SLC19A1	Unknown	11078737
JUN	SMAD7	Activation	15579469
JUN	SMN1	Repression	15550677
JUN	SOD2	Unknown	15330761
JUN	SOX7	Activation	22171135
JUN	SPI1	Activation	9988737
JUN	SPRR1B	Activation	11792626;12682075
JUN	SPRR3	Unknown	9889002
JUN	STAR	Unknown	19150388
JUN	STMN1	Activation	15474303
JUN	SYK	Unknown	22354960
JUN	TERT	Repression	20842112
JUN	TFF1	Unknown	12021387
JUN	TIMP2	Unknown	8810321
JUN	TNC	Activation	9154819
JUN	TNF	Activation	10318823;10688670;10748079;10913190
JUN	TNF	Unknown	7896795;9566900
JUN	TNFRSF10A	Unknown	12082627
JUN	TNFRSF1B	Activation	9743209
JUN	TP53	Repression	22859294
JUN	TP53	Unknown	10348347
JUN	TP73	Unknown	15302867
JUN	TXN	Unknown	12414792
JUN	UGT2B15	Activation	19487245
JUN	VCAM1	Activation	16271621
JUN	VDR	Activation	15930183
KLF4	ALPI	Activation	12919939
KLF4	ATF3	Activation	21205742
KLF4	BDKRB2	Activation	15632413
KLF4	BIRC5	Repression	19361279
KLF4	CCNB1	Repression	14627709
KLF4	CD14	Activation	17762869
KLF4	CDH5	Activation	20724706
KLF4	CDKN1A	Activation	18645021;19737957;21132436;21652709
KLF4	CDKN1A	Repression	21224073;22750490
KLF4	CDKN1B	Activation	22170594
KLF4	CDKN1C	Activation	19544095
KLF4	CDX2	Unknown	23202735
KLF4	CYP1A1	Unknown	9651398
KLF4	GDF15	Repression	22750490
KLF4	GDF15	Unknown	20385121
KLF4	GPA33	Activation	19551868
KLF4	HBA1	Activation	20331458
KLF4	HBA2	Activation	20331458
KLF4	HDC	Repression	14670968;17827213
KLF4	HSPA8	Activation	18379898
KLF4	IFITM3	Repression	21531817
KLF4	IL1B	Repression	22449968
KLF4	IVL	Unknown	23599428
KLF4	KRT19	Activation	10859317
KLF4	LAMA1	Activation	17141338
KLF4	LAMA3	Activation	11551969
KLF4	LXN	Repression	23364479
KLF4	MMP2	Activation	22407433
KLF4	NANOG	Activation	19522013
KLF4	PFKP	Activation	21586797
KLF4	RARA	Repression	19531492
KLF4	SOD1	Repression	23370975
KLF4	TAGLN	Unknown	19486889
KLF4	THBD	Activation	19661484
KLF4	TP53	Activation	21132436
KLF4	TP53	Repression	17308127
KLF4	TP53	Unknown	18511453
KLF4	VDR	Repression	22677193
KLF4	ZNF750	Unknown	25228645
LCOR	CDKN1A	Unknown	22277651
MAZ	CD4	Unknown	7760814
MAZ	CLCNKA	Unknown	10982849;11473619
MAZ	HRAS	Activation	21931711
MAZ	HTR1A	Unknown	8626793
MAZ	MMP1	Activation	19028685
MAZ	TSG101	Activation	21556761
MYB	ANPEP	Unknown	10477683
MYB	CCNA1	Activation	10590070
MYB	CD34	Unknown	7523384
MYB	CD4	Repression	11287612
MYB	CDO1	Activation	18033314
MYB	CEBPA	Unknown	10706719
MYB	CLEC4G	Activation	19111020
MYB	COL1A1	Activation	9989795
MYB	COL1A2	Activation	9989795
MYB	CSF3R	Repression	7964503
MYB	CTSG	Unknown	16019164
MYB	DHRS2	Unknown	15105423
MYB	ELANE	Unknown	16247445
MYB	ERBB2	Unknown	2577338
MYB	GSTM1	Activation	14576818
MYB	HRH1	Unknown	24535227
MYB	ICAM1	Repression	21953443
MYB	IL15	Activation	11675351
MYB	IL7	Activation	11675351
MYB	KLF1	Activation	20686118
MYB	LCK	Activation	7970721
MYB	LMO2	Activation	20686118
MYB	MAT2A	Activation	11427482
MYB	MAT2A	Unknown	11115410
MYB	MYC	Activation	1594249
MYB	MYC	Unknown	11259163;16088151;19609274
MYB	MZF1	Unknown	7565760
MYB	NMU	Unknown	15187020
MYB	NR3C1	Unknown	22516378
MYB	PDCD4	Unknown	23606399
MYB	RAG2	Unknown	12044781
MYB	SIM2	Unknown	11404025
MYB	SP3	Unknown	18342022
MYB	TK1	Activation	1944282
MYB	WAS	Unknown	10066431
MYB	WT1	Activation	18064385
MYCN	ABCB1	Repression	7923112
MYCN	ABCC1	Activation	10348353;14737110;7923112
MYCN	ABCC1	Unknown	9516823
MYCN	BAX	Activation	19885598
MYCN	BIRC5	Activation	22703967
MYCN	CD44	Activation	19885598
MYCN	CDKN1A	Activation	19885598
MYCN	CDKN1B	Unknown	16618721
MYCN	CIITA	Repression	12107114
MYCN	CLU	Repression	23362253
MYCN	CTSD	Activation	18566016
MYCN	DDB1	Unknown	12527763
MYCN	DKK3	Repression	18059033;21796614
MYCN	EFNB3	Activation	19885598
MYCN	GRHL1	Repression	24419085
MYCN	HDAC2	Activation	20697349
MYCN	HLA-A	Unknown	8895520
MYCN	HLA-B	Unknown	8895520
MYCN	HLA-C	Unknown	8895520
MYCN	HLA-E	Unknown	8895520
MYCN	HLA-F	Unknown	8895520
MYCN	HLA-G	Unknown	8895520
MYCN	HMGA1	Unknown	16166307
MYCN	ID2	Unknown	12670915
MYCN	LRRN3	Repression	21908575
MYCN	MCM10	Activation	17826980
MYCN	MCM2	Activation	17826980
MYCN	MCM4	Activation	17826980
MYCN	MCM5	Activation	17826980
MYCN	MCM6	Activation	17826980
MYCN	MCM7	Activation	17826980
MYCN	MCM7	Unknown	15668898
MYCN	MCM8	Activation	17826980
MYCN	MDM2	Unknown	15644444;15927364
MYCN	MIR202	Unknown	24337320
MYCN	MXI1	Repression	24403858
MYCN	MYBL2	Activation	21304178
MYCN	NDRG1	Activation	19322780
MYCN	NDRG1	Repression	11936845
MYCN	NDRG1	Unknown	14734473;23554972
MYCN	NES	Activation	15117961
MYCN	NGFR	Repression	21123453
MYCN	NTRK1	Repression	21123453
MYCN	SKP2	Repression	17495526
MYCN	TP53	Activation	19885598;21862876
MYCN	TP53	Repression	21862876
MYCN	TP53INP1	Repression	17495526
NCOA2	AR	Repression	17079484
NF1	AFP	Repression	7549116
NF1	DDB1	Unknown	12527763
NF1	DDB2	Unknown	12527763
NF1	GNRH1	Unknown	15319450
NF1	HSD11B2	Unknown	17551100
NF1	MBP	Unknown	9765312
NF1	MSH2	Unknown	19639020
NF1	MYC	Activation	9562250
NF1	PLAT	Repression	15044208
NF1	PPP2R2D	Unknown	22539979
NF1	SFTPB	Unknown	7580940
NF1	SP3	Unknown	18342022
NF1	TP53	Activation	10634504;8816507
NFE2L2	CAT	Activation	22493435
NFE2L2	CFTR	Activation	20309604
NFE2L2	CFTR	Repression	20309604
NFE2L2	CXCL8	Activation	21925595
NFE2L2	GCLC	Repression	22459801
NFE2L2	GCLC	Unknown	16054171
NFE2L2	GSS	Unknown	15890065;22213475
NFE2L2	GSTA1	Activation	16551619
NFE2L2	GSTA1	Repression	22459801
NFE2L2	HBB	Unknown	15206576
NFE2L2	HMOX1	Activation	16551619;21982894;22484158
NFE2L2	HMOX1	Repression	22459801
NFE2L2	HMOX1	Unknown	17942419;24035498
NFE2L2	KRT16	Activation	18629308
NFE2L2	MTHFR	Activation	16551619
NFE2L2	NQO1	Activation	11013233
NFE2L2	NQO1	Repression	22459801
NFE2L2	NQO1	Unknown	11035254
NFE2L2	SDHB	Unknown	9492280
NFE2L2	SOD1	Activation	22493435
NFE2L2	SOD2	Activation	22493435
NFE2L2	UGT2B7	Activation	18622263
NFKB1	A2M	Unknown	11466367
NFKB1	ABCA1	Repression	17135302
NFKB1	ABCB1	Activation	19763573
NFKB1	ABCB1	Repression	12527911
NFKB1	ABCB1	Unknown	18234965
NFKB1	ABCG2	Activation	10342828
NFKB1	ADORA1	Activation	9547356
NFKB1	ADORA2A	Unknown	17082635
NFKB1	ADORA3	Unknown	17216675
NFKB1	AGER	Activation	18622638;19616578
NFKB1	AGT	Unknown	10628750;8613256
NFKB1	AKT1	Repression	18031796
NFKB1	ALOX5	Repression	15517885
NFKB1	ALOX5AP	Unknown	20194722
NFKB1	AMH	Activation	15383177
NFKB1	AR	Repression	15517885
NFKB1	AR	Unknown	16619263
NFKB1	ATF3	Unknown	24100018
NFKB1	B2M	Activation	12480693
NFKB1	BAX	Repression	18158998
NFKB1	BAX	Unknown	20056115
NFKB1	BCL2A1	Activation	11880364;12665576;19343319
NFKB1	BCL2A1	Unknown	10733571;17000776
NFKB1	BCL2L1	Activation	12226754;14978135;15756023;15856023;15986355;16904634;18223231;20066113
NFKB1	BCL2L1	Repression	15231833
NFKB1	BCL2L1	Unknown	10733571;10925251;12176906;14739605;16453001;17673602;18222423
NFKB1	BCL2L11	Repression	18223231
NFKB1	BCL3	Activation	11387332
NFKB1	BDKRB1	Unknown	15705059
NFKB1	BGN	Activation	15536164
NFKB1	BHMT	Repression	16953798
NFKB1	BIRC2	Activation	12010810;15756023
NFKB1	BIRC2	Repression	18566231
NFKB1	BIRC2	Unknown	12687011;15050749;16453001;17673602;20103608
NFKB1	BIRC3	Activation	10733571;11297551;11880364;12010810;19343319
NFKB1	BIRC3	Repression	15231833;15723831;18566231
NFKB1	BIRC3	Unknown	10823821;15050749;17000776;17673602
NFKB1	BIRC5	Activation	17553314
NFKB1	BIRC5	Unknown	14739605;20126979
NFKB1	BMP2	Activation	16835229
NFKB1	BST1	Unknown	9030974
NFKB1	CARD8	Unknown	17878386
NFKB1	CARM1	Unknown	20462455
NFKB1	CASP3	Unknown	20056115
NFKB1	CASP9	Unknown	20056115
NFKB1	CCK	Unknown	11022044
NFKB1	CCL11	Activation	16604092
NFKB1	CCL11	Unknown	10586089;11076795;14660485
NFKB1	CCL13	Unknown	10049733
NFKB1	CCL19	Activation	20953353
NFKB1	CCL19	Unknown	17182562
NFKB1	CCL2	Activation	10530453;11512674;12488502;12647268;16206198;16764699;20200316;9388261
NFKB1	CCL2	Unknown	10744656;11006087;11949945;12218154;14631383;15950427;16040075;16818736;8617886
NFKB1	CCL20	Unknown	19939449;22240809
NFKB1	CCL22	Activation	17018379
NFKB1	CCL3	Activation	16982926
NFKB1	CCL3	Unknown	11342414;17707233
NFKB1	CCL4	Unknown	11342414
NFKB1	CCL5	Activation	11478739;9120310
NFKB1	CCL5	Unknown	11259372;11389171;11413310;12122011;19786024
NFKB1	CCNB1	Activation	11861406
NFKB1	CCNB1	Unknown	19610058
NFKB1	CCND2	Activation	21790895
NFKB1	CCR2	Activation	19156404
NFKB1	CCR3	Activation	16604092
NFKB1	CCR5	Unknown	12745546;19469019;9840284
NFKB1	CCR7	Activation	11830455;19164127
NFKB1	CCR7	Unknown	22158872
NFKB1	CD28	Unknown	16365455
NFKB1	CD38	Unknown	17322278;18341691;18441094
NFKB1	CD3G	Activation	16219537
NFKB1	CD40	Activation	19164127;9733827
NFKB1	CD40	Unknown	11027342;11313274;17031478
NFKB1	CD40LG	Activation	11751888
NFKB1	CD40LG	Unknown	11160303;11529914;21243522
NFKB1	CD58	Activation	9733827
NFKB1	CD69	Unknown	10480634
NFKB1	CD74	Unknown	8164652
NFKB1	CD80	Activation	11359799;12860928
NFKB1	CD83	Activation	19164127
NFKB1	CD83	Unknown	12182451
NFKB1	CD86	Activation	15895390;15949284;18929846;19164127
NFKB1	CD86	Unknown	10586028
NFKB1	CDK4	Activation	18425349
NFKB1	CDKN1A	Repression	18954936
NFKB1	CEACAM1	Activation	11306560
NFKB1	CFI	Activation	10630630
NFKB1	CFLAR	Activation	15750764;15986355;19343319
NFKB1	CFLAR	Repression	15723831
NFKB1	CFLAR	Unknown	18222423
NFKB1	CFTR	Activation	11114294
NFKB1	COL1A1	Unknown	11277268
NFKB1	COL1A2	Repression	10201951
NFKB1	COL2A1	Repression	19022820
NFKB1	COL7A1	Unknown	10086338
NFKB1	COX1	Unknown	19570036
NFKB1	CR2	Unknown	12444129
NFKB1	CREB3	Unknown	17296613
NFKB1	CRHR1	Activation	20233629
NFKB1	CRMP1	Unknown	18782567
NFKB1	CRP	Activation	12667216;17704137
NFKB1	CRP	Unknown	17513780
NFKB1	CSF1	Activation	18566389
NFKB1	CSF1	Unknown	11949945
NFKB1	CSF2	Unknown	18285351
NFKB1	CSNK2A1	Unknown	19027835
NFKB1	CTCF	Repression	21912613
NFKB1	CTSB	Activation	15102937;18598236
NFKB1	CXCL1	Activation	10530453;15958549
NFKB1	CXCL1	Unknown	11112786;16040075;7479086
NFKB1	CXCL10	Activation	16982926;20164184;24701034
NFKB1	CXCL10	Unknown	16818736;19479051;24257594
NFKB1	CXCL12	Activation	17530707
NFKB1	CXCL2	Unknown	17363596
NFKB1	CXCL5	Unknown	11559712
NFKB1	CXCL8	Activation	10506755;10530453;11297551;11512674;11564889;12058956;15350531;15387324;15688424;15958549;16701870;16764699;17040605;17041011;17917246;18074095;18996370;22340043;7876168
NFKB1	CXCL8	Repression	15517885;8413215
NFKB1	CXCL8	Unknown	10477716;11120852;11342414;11953364;12218154;12485925;12643600;12707271;12716652;14631383;14670967;15289496;15950427;16004996;16105834;16803583;17045242;18281166;19376732;19732956;19786024;19837667;8878392;9698090
NFKB1	CXCR2	Activation	19156404
NFKB1	CXCR2	Unknown	18555777
NFKB1	CYP19A1	Repression	15459115
NFKB1	CYP1A1	Unknown	19928584
NFKB1	CYP27B1	Unknown	19928584
NFKB1	CYP2E1	Unknown	19928584
NFKB1	CYP3A7	Unknown	19928584
NFKB1	DEFB4A	Unknown	11207625;12682256
NFKB1	DRD2	Unknown	17317773;18354387
NFKB1	EBI3	Activation	9733827
NFKB1	EDN1	Unknown	21334436
NFKB1	EGR1	Repression	21983014
NFKB1	ELF3	Unknown	12746898
NFKB1	EPCAM	Repression	11505407
NFKB1	ERAP1	Unknown	20103633
NFKB1	ERAP2	Unknown	20103633
NFKB1	F3	Unknown	11057875;11157486;19167713;9867853
NFKB1	F8	Unknown	10959692
NFKB1	FASLG	Activation	12655294;16770006
NFKB1	FASLG	Unknown	10671224;14563113;15160330
NFKB1	FBP1	Unknown	11023824
NFKB1	FGF7	Unknown	9869450
NFKB1	FGF8	Activation	16683270
NFKB1	VEGFD	Activation	18941249
NFKB1	FLT4	Activation	19901262
NFKB1	FN1	Activation	10649441;10867646
NFKB1	FN1	Unknown	22223884
NFKB1	FOXO3	Unknown	19299143
NFKB1	FOXP3	Activation	20462637
NFKB1	GADD45G	Unknown	23681230
NFKB1	GCLC	Unknown	11233143
NFKB1	GDNF	Unknown	9729303
NFKB1	GFAP	Activation	16516312
NFKB1	GFAP	Unknown	20471977
NFKB1	GKN2	Repression	17595528
NFKB1	GRIN1	Unknown	15950782
NFKB1	GSK3A	Unknown	11579131
NFKB1	GSTP1	Activation	15013838
NFKB1	HAX1	Unknown	19679660
NFKB1	HBEGF	Activation	22641673
NFKB1	HDAC1	Unknown	23027620
NFKB1	HDAC7	Unknown	21243522
NFKB1	HES1	Unknown	17876798
NFKB1	HIF1A	Unknown	18498249
NFKB1	HLA-F	Unknown	11137213;9725221
NFKB1	HMOX1	Unknown	8016102
NFKB1	HOXA9	Repression	18068911
NFKB1	HPSE	Activation	14558943;17715045
NFKB1	HSD11B2	Activation	15659537
NFKB1	HSD11B2	Repression	15659537
NFKB1	HYAL1	Activation	18718911
NFKB1	ICAM1	Activation	10092659;10946302;11463837;11877286;16317091;16385502;17121934;19074768;20173029;22001597;22708120;9733827;9916895
NFKB1	ICAM1	Unknown	10738944;10837365;10926553;11198351;11401521;12490396;12691701;15480988;15800027;15843586;16105834;16453001;18285351;18928584;20103608;9192770
NFKB1	IER3	Unknown	12360408
NFKB1	IFNA1	Activation	8035474
NFKB1	IFNA1	Unknown	15331713
NFKB1	IFNB1	Activation	10074115;12077266;17496231
NFKB1	IFNB1	Unknown	15955070;16125763;17079305
NFKB1	IGF2BP2	Unknown	17426251
NFKB1	IL10	Activation	19124729
NFKB1	IL10	Unknown	9310124
NFKB1	IL12A	Activation	18690006
NFKB1	IL12B	Activation	14688340;18690006
NFKB1	IL12B	Unknown	10657616
NFKB1	IL17A	Unknown	21243522
NFKB1	IL17C	Activation	21628458
NFKB1	IL18	Activation	15963597;17399992
NFKB1	IL18	Unknown	10227974
NFKB1	IL1A	Repression	17612514
NFKB1	IL1B	Activation	12686724;14960579;8413223;8679226;9878621
NFKB1	IL1B	Unknown	10080875;10963848;16433741;17707233;18285351;20336759;9058643
NFKB1	IL1RN	Activation	20032313
NFKB1	IL2	Activation	11035116;18207244;19968887;7623820;7957556;9233628
NFKB1	IL2	Unknown	11145913;12027419;15477007;8814256;8834450;8977179;9135552;9737979
NFKB1	IL21	Unknown	19617351
NFKB1	IL23A	Activation	17569750
NFKB1	IL23A	Unknown	17707233
NFKB1	IL2RA	Unknown	11781710;9135552
NFKB1	IL4	Unknown	12516545
NFKB1	IRF1	Activation	18694960
NFKB1	IRF1	Unknown	12077266
NFKB1	IRF4	Activation	17018379
NFKB1	IRF7	Activation	15265881;16982926
NFKB1	IRF7	Unknown	11877397
NFKB1	ITGAX	Unknown	7678251
NFKB1	JUNB	Activation	17018379
NFKB1	KDM2A	Unknown	20080798
NFKB1	KLK3	Activation	11909978
NFKB1	KLK3	Repression	15517885
NFKB1	LCN2	Activation	15536164
NFKB1	LCN2	Unknown	19707556;20220144;24391115
NFKB1	LIPE	Activation	17272828
NFKB1	LPL	Activation	20200316
NFKB1	LTC4S	Repression	12574384
NFKB1	MADCAM1	Unknown	15483224
NFKB1	MAT2A	Activation	14530285
NFKB1	MGMT	Unknown	22675172
NFKB1	MICA	Unknown	15494508
NFKB1	MIF	Unknown	18710704
NFKB1	MMP1	Activation	16278291;16385502
NFKB1	MMP1	Unknown	11376631;16210649
NFKB1	MMP13	Activation	12734180;19022820
NFKB1	MMP2	Activation	17498959;19303700;20352621
NFKB1	MMP3	Unknown	11376631
NFKB1	MUC17	Unknown	16737958
NFKB1	MUC2	Activation	12686724;18176092
NFKB1	MUC5AC	Unknown	19841186
NFKB1	MUC5B	Unknown	20935193
NFKB1	MUC6	Unknown	15979574
NFKB1	MYC	Activation	17018379
NFKB1	MYC	Repression	18566231
NFKB1	MYC	Unknown	11114727;12894581;17673602;17944672;18184402;19469019;19766095;21790895
NFKB1	NAMPT	Activation	16701870
NFKB1	NCOR1	Unknown	17876798
NFKB1	NCOR2	Unknown	17876798
NFKB1	NFKBIA	Activation	12885753
NFKB1	NFKBIA	Repression	11744993
NFKB1	NFKBIA	Unknown	10454561;15499023;17876798
NFKB1	NFKBIZ	Unknown	20220144
NFKB1	NLRP2	Activation	18056399
NFKB1	NOD2	Activation	12671897
NFKB1	NOLC1	Activation	21266110
NFKB1	NOS1	Activation	17081374
NFKB1	NOS2	Activation	15350552;17081374;17720813;18057724
NFKB1	NOS2	Unknown	11438703;15170030;16283237;16318585;19766095
NFKB1	NOS3	Activation	17081374;17644577
NFKB1	NOX4	Activation	20622120
NFKB1	NOX5	Activation	22348975
NFKB1	NPPB	Unknown	15837525
NFKB1	NRF1	Unknown	20587593
NFKB1	OLFM4	Unknown	18764868
NFKB1	OLR1	Unknown	15001526
NFKB1	OPRM1	Unknown	18523482
NFKB1	OPTN	Activation	19340308
NFKB1	PCYT2	Unknown	18583706
NFKB1	PDE7A	Unknown	12737631
NFKB1	PDK4	Repression	21625432
NFKB1	PGLYRP2	Unknown	16714290
NFKB1	PIGR	Unknown	10803841;11714807
NFKB1	PLA2G2A	Unknown	11899260
NFKB1	PLAU	Activation	11689575;17407600;20352621
NFKB1	PLAUR	Activation	19020743
NFKB1	PLAUR	Unknown	12244126
NFKB1	PLIN1	Activation	17272828
NFKB1	POU2F2	Unknown	9360945
NFKB1	PPIG	Unknown	19928584
NFKB1	PROX1	Activation	19901262
NFKB1	PSMB10	Unknown	18694960
NFKB1	PSMB9	Unknown	18694960
NFKB1	PTAFR	Activation	11502209
NFKB1	PTGDS	Activation	19094210
NFKB1	PTGER4	Unknown	23300802
NFKB1	PTGES	Activation	17928629
NFKB1	PTGFR	Unknown	16855208
NFKB1	PTHLH	Activation	17554373
NFKB1	PTPN13	Unknown	11696979;16306044
NFKB1	PTPN6	Unknown	18948549
NFKB1	REPS2	Repression	15184881
NFKB1	RGS4	Activation	18260825
NFKB1	RIPK2	Activation	19693652
NFKB1	RRM2B	Unknown	11978967
NFKB1	S100A6	Activation	12859951
NFKB1	SAA1	Unknown	23391827
NFKB1	SDC1	Activation	16132527
NFKB1	SELE	Activation	10946302;12408953;12885753;19422386
NFKB1	SELE	Unknown	8878392
NFKB1	SERPINA3	Repression	11027208
NFKB1	SERPINB1	Activation	10861849
NFKB1	SERPINE1	Activation	11757833;12675842
NFKB1	SERPINE1	Repression	15631825
NFKB1	SFTPA1	Unknown	12040027
NFKB1	SLC25A27	Activation	20385226
NFKB1	SLC9A2	Unknown	11254504
NFKB1	SNAI1	Activation	17665043;18477483
NFKB1	SNAI1	Unknown	19538137
NFKB1	SOCS3	Unknown	23335796
NFKB1	SOD2	Activation	11880364;14515147;19507253
NFKB1	SOD2	Unknown	15330761;18779124
NFKB1	SQSTM1	Unknown	9762895
NFKB1	STAT4	Unknown	17046972
NFKB1	STK39	Activation	18787102
NFKB1	TAP1	Unknown	18694960
NFKB1	TAP2	Unknown	18694960
NFKB1	TAPBP	Unknown	18694960
NFKB1	TBP	Unknown	9023117
NFKB1	TBX21	Activation	17407192
NFKB1	TERT	Unknown	18541630
NFKB1	TF	Activation	12744731
NFKB1	TF	Unknown	22119392
NFKB1	TFF1	Activation	17565651
NFKB1	TFF3	Activation	12912861
NFKB1	TFF3	Unknown	12297725
NFKB1	TFPI2	Unknown	12757776
NFKB1	THBD	Repression	17211835;22406829
NFKB1	TIMP1	Repression	14600595
NFKB1	TIMP1	Unknown	11426939
NFKB1	TLR2	Activation	12686724;19779021
NFKB1	TLR3	Activation	20658750
NFKB1	TLR3	Repression	16423052
NFKB1	TLR7	Activation	16423052;20658750
NFKB1	TLR9	Unknown	25194054
NFKB1	TNC	Unknown	20723226
NFKB1	TNF	Activation	10079106;10748079;11749970;12058956;12686724;15013838;16707469;16916598;17407192;18057724;20066113;7876168;8219230;8679226
NFKB1	TNF	Unknown	10551799;10837498;10963848;11297551;14960579;15812247;16040075;16433741;17442180;17707233;18285351;20237317;9916895
NFKB1	TNFAIP3	Activation	11880364;19343319
NFKB1	TNFAIP3	Unknown	10807933
NFKB1	TNFRSF10A	Unknown	21243522
NFKB1	TNFRSF10B	Activation	18599488
NFKB1	TNFRSF10B	Unknown	18523266;19351839
NFKB1	TNFRSF13C	Activation	20025535
NFKB1	TNFRSF9	Unknown	12706838
NFKB1	TNFSF10	Activation	11544302;20542572
NFKB1	TNFSF10	Repression	11544302
NFKB1	TNFSF10	Unknown	21243522
NFKB1	TNFSF13B	Unknown	16497967
NFKB1	TNFSF14	Unknown	21243522
NFKB1	TNIP3	Unknown	18081698
NFKB1	TP53	Unknown	10348347;11032029
NFKB1	TRAF1	Activation	11297551;17018379;19343319;9733827
NFKB1	TRAF1	Unknown	10823821;14991743;17673602
NFKB1	TRAF2	Activation	15041463
NFKB1	TRAF2	Repression	15723831
NFKB1	TRAF2	Unknown	19392652
NFKB1	TRIM21	Unknown	23391827
NFKB1	TRPC1	Unknown	16709572
NFKB1	TSLP	Unknown	22270071
NFKB1	UPP1	Activation	20544543
NFKB1	VCAM1	Activation	10329958;10946302;11359843;16271621;16317091;16385502;19281832;19422386;22708120
NFKB1	VCAM1	Unknown	10553096;10833420;16453001
NFKB1	VWF	Unknown	10848823
NFKB1	WT1	Unknown	11243407
NFKB1	XIAP	Activation	15041463;15756023;16157589;18223231
NFKB1	XIAP	Repression	18566231;18761050
NFKB1	XIAP	Unknown	14739605;16453001;18978816
NFKB1	YY1	Repression	16784892
NFKB1	YY1	Unknown	17438126
NKX2-1	LMO3	Unknown	23322301
NKX2-1	SFTPA1	Unknown	12040027
NKX2-1	SFTPB	Activation	12161428;18003659;8065304
NKX2-1	SFTPB	Unknown	11274148
NKX2-1	STK11	Repression	23995788
NR2F2	HEY1	Unknown	23345397
NR2F2	HEY2	Unknown	23345397
NR2F2	NTS	Unknown	21030593
NR2F2	POU5F1	Repression	23136034
NR2F2	PPARA	Unknown	11981036
NR2F2	TFAP2A	Activation	20195529
PKNOX1	MEIS1	Unknown	12732210
PKNOX1	PF4	Unknown	12732210
PKNOX1	PTPN6	Activation	20864515
PKNOX1	SYP	Activation	20864515
PLAG1	ABCC6	Activation	18850323
PLAG1	CRLF1	Activation	14712223
PLAG1	IGF2	Activation	10646861;11284386;11888928;14695992;14712223
PLAG1	IGF2	Unknown	23023303
PLAG1	XRCC1	Unknown	16596326
POU2AF1	ID2	Unknown	24801987
POU2AF1	IGH	Activation	1423591
POU2AF1	SPIB	Unknown	24801987
POU2AF1	TK1	Activation	15831936
POU2AF1	TNFRSF17	Activation	17621271
RB1CC1	CDKN2A	Unknown	21637919
RB1CC1	RB1	Activation	12095676
RB1CC1	RB1	Unknown	14533007;20614030
RBL1	HIST1H2AE	Repression	8628255
RBL1	MYC	Unknown	17132729;9797456
RBL1	TFDP1	Repression	8223441
REL	BCL2A1	Activation	11880364
REL	BIRC3	Activation	11880364
REL	CCL2	Activation	10469356;9388261
REL	CCL5	Unknown	11259372
REL	CD40LG	Unknown	11160303
REL	CDKN1A	Activation	15566959
REL	CRP	Unknown	18684932
REL	CSRP1	Activation	14522018
REL	EPHB2	Repression	19621336
REL	F3	Unknown	11057875
REL	ICAM1	Unknown	10706725;10837365;10926553
REL	IER3	Unknown	12360408
REL	IL10	Unknown	9310124
REL	IL12B	Unknown	10657616
REL	IL1B	Activation	8413223
REL	IL2	Unknown	8920856
REL	IL2RA	Activation	1508203
REL	KLK3	Unknown	17011549
REL	SELE	Activation	12408953
REL	SOD2	Activation	11880364
REL	TNFAIP3	Activation	11880364
SFPQ	ADARB2	Repression	24173718
SFPQ	CXCL8	Repression	24507715
SFPQ	DNAAF4	Unknown	18445785
SFPQ	NEAT1	Unknown	24507715
SFPQ	STAT6	Repression	21106524
SFPQ	TH	Unknown	16731528
SIRT1	ABCB1	Activation	20713551
SIRT1	ACAN	Activation	21337390
SIRT1	ADAMTS5	Repression	21337390
SIRT1	BCL11A	Repression	15639232
SIRT1	CCAR2	Repression	23892437
SIRT1	CDKN1A	Repression	15130752;21719763;23474493
SIRT1	CFH	Repression	17558024
SIRT1	CFLAR	Activation	22483777
SIRT1	COL1A2	Repression	23079621
SIRT1	CTNNB1	Repression	22245592
SIRT1	DLL4	Repression	20631301
SIRT1	EGLN1	Repression	22245592
SIRT1	ESRRG	Activation	19690166
SIRT1	FOXO3	Repression	17558024;21841822
SIRT1	FOXP3	Unknown	21533107
SIRT1	HBE1	Repression	22328728
SIRT1	HIC1	Unknown	22510409
SIRT1	HIF1A	Activation	22245592
SIRT1	HSF1	Activation	23349863
SIRT1	HSF1	Unknown	19229036
SIRT1	HSPA4	Unknown	23349863
SIRT1	HYOU1	Activation	22564731
SIRT1	ICAM1	Repression	23238746
SIRT1	IL1B	Unknown	21245135
SIRT1	LIN28A	Unknown	24631505
SIRT1	MYC	Repression	22245592;22483777
SIRT1	NBN	Activation	18692496
SIRT1	NDRG1	Unknown	16314423
SIRT1	NQO1	Repression	20623181
SIRT1	PAX6	Repression	20631301
SIRT1	PER1	Activation	22149272
SIRT1	PPARG	Repression	15850715
SIRT1	SELE	Unknown	21810449
SIRT1	SHC1	Unknown	21778425
SIRT1	TBX3	Repression	20631301
SIRT1	TERT	Unknown	24416313
SIRT1	TNF	Unknown	21245135
SIRT1	TNFRSF10B	Repression	22483777
SIRT1	TP53	Activation	23661372
SIRT1	TP53	Repression	15130752;15632193
SIRT1	TP73	Unknown	19188449
SIRT1	WRN	Repression	17996922
SIRT1	XPC	Repression	21149730
SMAD2	AHR	Unknown	11259615
SMAD2	CDKN1A	Unknown	10506225
SMAD2	GLI1	Unknown	24739390
SMAD3	AHR	Unknown	11259615
SMAD3	ANGPTL4	Activation	24330518
SMAD3	APOC3	Activation	10995777
SMAD3	BAMBI	Activation	15240101
SMAD3	BGLAP	Unknown	11278818
SMAD3	CCND2	Activation	24416423
SMAD3	CDKN1A	Activation	10878024
SMAD3	CDKN1A	Unknown	10506225
SMAD3	COL7A1	Unknown	9843964
SMAD3	CYP17A1	Repression	17786540
SMAD3	CYP7A1	Repression	17920062
SMAD3	EPO	Unknown	14741200
SMAD3	FOXA2	Unknown	21625455
SMAD3	FOXP3	Activation	20937549
SMAD3	FST	Activation	24330518
SMAD3	FSTL3	Unknown	11571638
SMAD3	GLI2	Unknown	19797115
SMAD3	LTBP4	Unknown	23741501
SMAD3	MXD1	Unknown	21345218
SMAD3	MYC	Unknown	17132729
SMAD3	POR	Unknown	21393444
SMAD3	PTHLH	Activation	24330518
SMAD3	SERPINE1	Activation	17761371;24330518;9765209
SMAD3	SERPINE1	Unknown	10557285
SMAD3	SMAD7	Repression	12761881
SMAD3	SMAD7	Unknown	10559222;10823886
SMAD3	TERT	Repression	20842112
SMAD3	TERT	Unknown	16785237
SMAD3	TNC	Activation	15001984
SMAD3	VDR	Activation	17471513
SMAD3	ZFP36	Unknown	12754205
SMAD4	AHR	Unknown	11259615
SMAD4	APOC3	Activation	10995777
SMAD4	BAMBI	Activation	15240101
SMAD4	BGLAP	Unknown	11278818
SMAD4	BTRC	Repression	14988407
SMAD4	CDKN1A	Activation	10878024
SMAD4	CDKN2B	Unknown	19419955
SMAD4	COL7A1	Unknown	9843964
SMAD4	DACH1	Repression	14525983
SMAD4	EPO	Unknown	14741200
SMAD4	FBXO32	Unknown	20065949
SMAD4	FSTL3	Unknown	11571638
SMAD4	GLI1	Unknown	24739390
SMAD4	HP	Unknown	11331273
SMAD4	MYC	Unknown	17132729
SMAD4	POR	Unknown	21393444
SMAD4	RUNX1T1	Activation	21540640
SMAD4	SERPINE1	Activation	9765209
SMAD4	SKIL	Unknown	22674574
SMAD4	SMAD7	Unknown	10559222;10823886
SMAD4	TNC	Activation	15001984
SMAD4	UCP2	Unknown	21935467
SMAD4	ZFP36	Unknown	12754205
SOX2	ABCC3	Activation	21531766
SOX2	ABCC6	Activation	21531766
SOX2	ASXL1	Activation	22542624
SOX2	BMP4	Repression	24477565
SOX2	DKK1	Activation	22015605
SOX2	FGF4	Activation	10801796
SOX2	ISL1	Repression	20739473
SOX2	L1TD1	Unknown	22162396
SOX2	LHX3	Activation	18407919
SOX2	MKI67	Repression	20739473
SOX2	MMP3	Activation	22184093
SOX2	NTRK3	Activation	22265740
SOX2	PAX6	Activation	20739473
SOX2	PAX6	Repression	20739473
SOX2	PGA5	Activation	17136346
SOX2	PLAC1	Repression	21304604
SOX2	POU4F2	Repression	20739473
SOX2	RHO	Repression	20739473
SOX2	SEMA6A	Unknown	17671748
SOX2	VIM	Activation	20739473
SP1	ABCA1	Activation	11264984;17887732
SP1	ABCA1	Unknown	10884428
SP1	ABCB1	Activation	10644769;7565762
SP1	ABCB1	Unknown	10860921;8103518
SP1	ABCB8	Activation	21046154
SP1	ABCC1	Repression	23765166
SP1	ABCC3	Activation	17272513
SP1	ABCC3	Unknown	10772892
SP1	ABCG2	Unknown	21465479
SP1	ACAN	Unknown	12081893
SP1	ACO1	Unknown	16886906
SP1	ACVRL1	Unknown	20587022
SP1	ADA	Unknown	8127716
SP1	ADAM17	Activation	22705645
SP1	ADAM17	Unknown	19772640
SP1	ADAM23	Activation	20851106
SP1	ADH6	Unknown	12004059
SP1	ADIPOQ	Activation	12378384
SP1	ADRA1A	Unknown	10520459
SP1	ADRA2B	Activation	15037199
SP1	ADRB3	Unknown	11316759
SP1	GRK2	Activation	12423667
SP1	AGT	Unknown	12032593
SP1	AGTR1	Activation	22282354
SP1	AGTR1	Repression	22282354
SP1	AGTR1	Unknown	11072083;15507319
SP1	AHR	Repression	16410262
SP1	ALOX12	Activation	9164849
SP1	ALOX12	Unknown	14518567;16118214
SP1	ALOX15B	Unknown	15247906
SP1	ALOX5	Activation	19781662;9062372
SP1	ALOX5	Unknown	10436859;2251250
SP1	AMACR	Unknown	19148275
SP1	APAF1	Unknown	15972851
SP1	APEX1	Repression	18208837
SP1	APEX1	Unknown	7534297
SP1	APLNR	Activation	17309882
SP1	APOA1	Unknown	10829013
SP1	APOC3	Unknown	7640286
SP1	APOE	Unknown	11229886
SP1	APP	Activation	15673661
SP1	APP	Unknown	8015372
SP1	AR	Activation	15661808;18430409
SP1	AR	Unknown	10773882
SP1	AREG	Unknown	14742435
SP1	ARF6	Activation	19642173
SP1	ASPN	Unknown	21528154
SP1	ATF2	Unknown	2145272
SP1	ATM	Unknown	11466608
SP1	ATP2A2	Activation	17597815
SP1	ATP2A2	Unknown	14613864
SP1	ATP2A3	Activation	22851172
SP1	ATP2C1	Activation	15955096
SP1	B4GALT1	Activation	17557191
SP1	B4GALT5	Activation	15263012;16873896
SP1	BACE2	Unknown	15857888
SP1	BAG2	Unknown	22146591
SP1	BAX	Unknown	11278953
SP1	BDKRB1	Unknown	10842322
SP1	BIRC5	Unknown	17124180;22334592
SP1	BLMH	Activation	21190945
SP1	BRD7	Activation	19111069
SP1	BRD7	Unknown	16792505
SP1	BSG	Activation	11814679;20384626;20629990
SP1	BTK	Unknown	10362515
SP1	BTS1	Unknown	9030974
SP1	C1QBP	Unknown	11278463
SP1	C4A	Unknown	9574539
SP1	C4B	Unknown	9574539
SP1	CA9	Activation	16270297
SP1	CA9	Unknown	12615703
SP1	CASP3	Unknown	11773055
SP1	CAT	Unknown	11479230
SP1	CAV1	Unknown	10684646
SP1	CBFB	Unknown	9064279
SP1	CBS	Unknown	11415440;14670973;20392694
SP1	CCK	Unknown	8561897
SP1	CCL2	Activation	10644332
SP1	CCL2	Unknown	12488502
SP1	CCL5	Unknown	11259372
SP1	CCND2	Activation	9339900
SP1	CCND2	Unknown	11160217
SP1	PROM1	Unknown	22945648
SP1	CD14	Activation	17203216
SP1	CD14	Unknown	11698458
SP1	CD151	Activation	20149781
SP1	CD163	Unknown	10725797
SP1	CD1D	Activation	22419072
SP1	CD28	Unknown	10510368
SP1	CD44	Activation	12972613
SP1	CD83	Unknown	12182451
SP1	ADGRE5	Activation	18329191
SP1	CD99	Activation	17473187
SP1	CDC42BPG	Unknown	15194684
SP1	CDH2	Unknown	15541732
SP1	CDH3	Unknown	19882246
SP1	CDK4	Activation	19017637
SP1	CDKN1A	Activation	10878024;12434298;12665570;14527674;15033443;15041706;15961274;17026958
SP1	CDKN1A	Repression	12773551;18210215
SP1	CDKN1A	Unknown	10506225;10649433;14529564;17885207;18270969;21325288;21858218
SP1	CDKN1B	Activation	12907235;15064717;16518840
SP1	CDKN1B	Unknown	10542271;15951157;22415074
SP1	CDKN2A	Activation	21830402
SP1	CDKN2A	Unknown	10649433;17370299
SP1	CDKN2B	Unknown	10649433;7592908
SP1	CENPH	Activation	22682030
SP1	CENPW	Unknown	20180024
SP1	CERS2	Activation	22169644
SP1	CES1	Unknown	11409902
SP1	CETP	Repression	10669650
SP1	CETP	Unknown	12730302
SP1	CFTR	Unknown	16877677
SP1	CHGA	Unknown	1819225
SP1	CHI3L1	Unknown	12933821
SP1	CHRNB4	Unknown	10771000
SP1	CHST4	Activation	22446378
SP1	CLDN3	Activation	17986852
SP1	COL11A2	Activation	16734381
SP1	COL18A1	Unknown	11093745
SP1	COL1A1	Unknown	10082137;10091149;10775443;12138160;16564026;7504695;7590335
SP1	COL2A1	Activation	12888570;18065760
SP1	COL2A1	Repression	12888570
SP1	COL7A1	Unknown	10980546;9092567
SP1	COMP	Unknown	11223338
SP1	CREM	Activation	21757709
SP1	CRMP1	Unknown	18524846
SP1	CSNK2A1	Unknown	19027835
SP1	CTGF	Activation	12888575
SP1	CTSB	Unknown	10701774
SP1	CTSL	Activation	11742542
SP1	CXADR	Unknown	22190856
SP1	CXCL1	Unknown	11112786;7479086
SP1	CXCL14	Activation	22382027
SP1	CXCL5	Activation	11559712
SP1	CYP17A1	Unknown	11379008;11463853
SP1	CYP19A1	Unknown	15072557
SP1	CYP1B1	Activation	12801909
SP1	CYP27A1	Activation	11867220
SP1	CYP2F1	Unknown	15860659
SP1	CYP3A4	Unknown	15100175
SP1	CYP3A5	Unknown	11485307
SP1	CYP3A7	Unknown	11495920
SP1	CYP7A1	Unknown	9875228
SP1	CYP7B1	Unknown	11470525
SP1	DBF4	Activation	12420215
SP1	DCK	Unknown	20544528
SP1	DDB1	Unknown	12527763
SP1	DDB2	Unknown	12527763
SP1	DHCR24	Activation	22431021
SP1	DMRT1	Unknown	11870074
SP1	DNASE2	Activation	12694199
SP1	DPYSL2	Unknown	15207709
SP1	DRG2	Unknown	21296692
SP1	EAPP	Activation	18588995
SP1	EDNRB	Activation	16921166
SP1	EDNRB	Unknown	16623715
SP1	EGF	Unknown	2833511
SP1	EGR1	Activation	8349585
SP1	EGR1	Unknown	10826704
SP1	ELF4	Activation	15907486
SP1	ELMO3	Activation	20127720
SP1	ENG	Activation	21146604
SP1	EPO	Activation	14741200
SP1	EPOR	Repression	8521844
SP1	EPOR	Unknown	23577103;7659529
SP1	ERBB2	Activation	12802284;22553354
SP1	ERVW-1	Activation	15888734
SP1	ESR1	Unknown	12237165;21235772
SP1	EZR	Activation	19164283
SP1	F10	Unknown	8567696
SP1	F2R	Unknown	9494121
SP1	F3	Unknown	10707957;8576248
SP1	F7	Unknown	9716591
SP1	FABP6	Unknown	11684682
SP1	FASLG	Activation	12655294
SP1	FASLG	Unknown	14563113;15004200
SP1	FBLN1	Unknown	11829738
SP1	FBP1	Unknown	11023824
SP1	FES	Unknown	8657143
SP1	FGFBP1	Unknown	10871606
SP1	FGFR1	Unknown	23569208
SP1	FGFR3	Unknown	22334592
SP1	FGL2	Unknown	11170750
SP1	FMR1	Activation	16500891
SP1	FMR1	Unknown	10612627;15175277;9328468
SP1	FOLR1	Unknown	12566316
SP1	FOXM1	Activation	20372080
SP1	FPGS	Unknown	20072153
SP1	FUT4	Unknown	23959823
SP1	FXR2	Activation	16886907
SP1	GAST	Activation	15613302
SP1	GAST	Unknown	2566164
SP1	GCLC	Activation	15342415;18245173
SP1	GDA	Unknown	11369448
SP1	GDF5	Unknown	24861163
SP1	GFER	Activation	18513187
SP1	GH2	Unknown	1427648
SP1	GIPR	Unknown	16087722
SP1	GJA1	Activation	10421804;19679555
SP1	GM2A	Unknown	10987359
SP1	GPR39	Unknown	17488974
SP1	GRIN1	Unknown	15950782
SP1	GSPT1	Unknown	22580340
SP1	GSTP1	Activation	8557630
SP1	HAS2	Repression	21795679
SP1	HBEGF	Activation	22641673
SP1	HBZ	Unknown	22696638
SP1	HCN2	Activation	19471099
SP1	HCN4	Activation	19471099
SP1	HDAC4	Activation	16280357
SP1	HGF	Activation	9223667
SP1	HIST2H4A	Activation	7779811
SP1	HLA-G	Unknown	11137218
SP1	HMGA1	Activation	17510387
SP1	HMGA1	Unknown	22389255
SP1	HMGA2	Unknown	11802722
SP1	HNF4A	Unknown	23307400
SP1	HOXB7	Unknown	12697323
[truncated: 417 more rows]

## Sheet: Supplementary table S4
Column1	Column2	Column3	Column4	Column5	Column6	Column7	Column8
search_term	match_term	match_type	gene	drug	interaction_types	sources	pmids
HMGCR	HMGCR	Definite	HMGCR	ATORVASTATIN	inhibitor	TdgClinicalTrial|TEND|GuideToPharmacology|PharmGKB|TTD	17563401|15109613|15474503|18815589|18332269|16103896|20031582|18261733|12808485|15199031|26408409|12769127|15748157|11752352
HMGCR	HMGCR	Definite	HMGCR	SIMVASTATIN	inhibitor	DTC|TdgClinicalTrial|ChemblInteractions|TEND|GuideToPharmacology|PharmGKB|TTD	17563401|18815589|18332269|12518039|16103896|12677170|18261733|15199031|12852453|12671581|11752352|16680159|12433810|16128575
HMGCR	HMGCR	Definite	HMGCR	ATORVASTATIN CALCIUM	inhibitor	ChemblInteractions
HMGCR	HMGCR	Definite	HMGCR	FLUVASTATIN	inhibitor	TdgClinicalTrial|TEND|GuideToPharmacology|PharmGKB|TTD	17563401|18815589|18332269|16103896|18261733|15199031|10592235|11752352|19249983
HMGCR	HMGCR	Definite	HMGCR	LOVASTATIN	inhibitor	DTC|TdgClinicalTrial|ClearityFoundationClinicalTrial|ChemblInteractions|TEND|GuideToPharmacology|PharmGKB|TTD	17563401|18815589|18332269|16103896|12405293|12172803|12369143|18261733|15199031|12082550|12204108|11752352|12214063|24726306|19249983
HMGCR	HMGCR	Definite	HMGCR	PITAVASTATIN CALCIUM	inhibitor	ChemblInteractions
HMGCR	HMGCR	Definite	HMGCR	ROSUVASTATIN CALCIUM	inhibitor	ChemblInteractions
HMGCR	HMGCR	Definite	HMGCR	FLUVASTATIN SODIUM	inhibitor	ChemblInteractions
HMGCR	HMGCR	Definite	HMGCR	ROSUVASTATIN	inhibitor	TdgClinicalTrial|TEND|GuideToPharmacology|TTD	12539816|12773150|11772327|12481202|11752352|11256847|16128575|11501230
HMGCR	HMGCR	Definite	HMGCR	PRAVASTATIN	inhibitor	TdgClinicalTrial|TEND|GuideToPharmacology|PharmGKB|TTD	17563401|25591572|18815589|18332269|11298482|16103896|18261733|15199031|11752352
HMGCR	HMGCR	Definite	HMGCR	PITAVASTATIN	inhibitor	TdgClinicalTrial|TEND	22472908|28130659
HMGCR	HMGCR	Definite	HMGCR	CERIVASTATIN	inhibitor	GuideToPharmacology|TTD	10740137|10193776|11057870|11752352|11448925|11470741
HMGCR	HMGCR	Definite	HMGCR	TERIFLUNOMIDE		TTD
HMGCR	HMGCR	Definite	HMGCR	LAROPIPRANT		TTD
HMGCR	HMGCR	Definite	HMGCR	TOCOTRIENOL		TTD
HMGCR	HMGCR	Definite	HMGCR	ASPIRIN		TTD
HMGCR	HMGCR	Definite	HMGCR	CERIVASTATIN SODIUM	inhibitor	ChemblInteractions
HMGCR	HMGCR	Definite	HMGCR	PRAVASTATIN SODIUM	inhibitor	ChemblInteractions
HMGCR	HMGCR	Definite	HMGCR	MEVASTATIN	inhibitor	GuideToPharmacology	12518039|12677170|12852453|12671581|10592235|11752352|12433810
HMGCR	HMGCR	Definite	HMGCR	CRILVASTATIN		TTD
ZEB1	ZEB1	Definite	ZEB1	SALINOMYCIN		CIViC	24013721
ZEB1	ZEB1	Definite	ZEB1	DOXORUBICIN		CIViC	24013721
ZEB1	ZEB1	Definite	ZEB1	OXALIPLATIN		CIViC	29151941
PTEN	PTEN	Definite	PTEN	TEMSIROLIMUS		ClearityFoundationBiomarkers|JAX-CKB|CIViC	11504908|23674493|27016228
PTEN	PTEN	Definite	PTEN	PF-04691502		ClearityFoundationBiomarkers|JAX-CKB	21750219
PTEN	PTEN	Definite	PTEN	CAPIVASERTIB		JAX-CKB|CIViC	26910118|22294718
PTEN	PTEN	Definite	PTEN	OXALIPLATIN		JAX-CKB	24100628
PTEN	PTEN	Definite	PTEN	IPATASERTIB		JAX-CKB|CIViC	24141624|27872130|30037818|23287563
PTEN	PTEN	Definite	PTEN	COPANLISIB		ClearityFoundationBiomarkers|JAX-CKB	27672108
PTEN	PTEN	Definite	PTEN	CISPLATIN		PharmGKB
PTEN	PTEN	Definite	PTEN	2-METHOXYESTRADIOL		JAX-CKB	24162827
PTEN	PTEN	Definite	PTEN	FULVESTRANT		JAX-CKB	26733612
PTEN	PTEN	Definite	PTEN	CETUXIMAB		ClearityFoundationBiomarkers|CIViC	21163703|19223544
PTEN	PTEN	Definite	PTEN	CHEMBL589258		JAX-CKB	20371716
PTEN	PTEN	Definite	PTEN	EVEROLIMUS		ClearityFoundationBiomarkers|JAX-CKB|CIViC	26951309|20664174|23989949|20664172|22473592|23582881|21358673|27091708|22662154|28330462
PTEN	PTEN	Definite	PTEN	RIGOSERTIB		JAX-CKB
PTEN	PTEN	Definite	PTEN	METFORMIN		JAX-CKB	26921394|24077915
PTEN	PTEN	Definite	PTEN	TASELISIB		JAX-CKB|CIViC	26589432
PTEN	PTEN	Definite	PTEN	DS-7423		ClearityFoundationBiomarkers|JAX-CKB	24504419
PTEN	PTEN	Definite	PTEN	VANDETANIB		ClearityFoundationBiomarkers|JAX-CKB	25910950
PTEN	PTEN	Definite	PTEN	PD-0325901		JAX-CKB	26272063
PTEN	PTEN	Definite	PTEN	ENCORAFENIB		JAX-CKB	26577700
PTEN	PTEN	Definite	PTEN	VEMURAFENIB		JAX-CKB|CIViC	24265155|24265153|24265152|27196754|27048951
PTEN	PTEN	Definite	PTEN	CHEMBL1765740		JAX-CKB	28178345
PTEN	PTEN	Definite	PTEN	INFIGRATINIB		JAX-CKB	28119489
PTEN	PTEN	Definite	PTEN	BINIMETINIB		JAX-CKB	26206338|26577700
PTEN	PTEN	Definite	PTEN	GEMCITABINE		JAX-CKB	28750271
PTEN	PTEN	Definite	PTEN	PLX-4720		JAX-CKB	24265153
PTEN	PTEN	Definite	PTEN	BGT-226		JAX-CKB	23705826
PTEN	PTEN	Definite	PTEN	VISTUSERTIB		JAX-CKB
PTEN	PTEN	Definite	PTEN	ALPELISIB		ClearityFoundationBiomarkers|JAX-CKB|CIViC	26504226|25544636|25409150|26577700|27604488|28119489
PTEN	PTEN	Definite	PTEN	GEFITINIB		ClearityFoundationBiomarkers|JAX-CKB|CIViC	16282176|26561558
PTEN	PTEN	Definite	PTEN	CHEMBL263664		JAX-CKB	21191045
PTEN	PTEN	Definite	PTEN	ENZALUTAMIDE		JAX-CKB|CIViC	25544636
PTEN	PTEN	Definite	PTEN	AZD-6482		JAX-CKB	26504226|23674493|26577700
PTEN	PTEN	Definite	PTEN	FIMEPINOSTAT		JAX-CKB	22693356
PTEN	PTEN	Definite	PTEN	NAVITOCLAX		JAX-CKB	26474387
PTEN	PTEN	Definite	PTEN	OLAPARIB		JAX-CKB
PTEN	PTEN	Definite	PTEN	TRASTUZUMAB		JAX-CKB|CIViC	17936563|20813970|21676217|24470511|15324695|16404430
PTEN	PTEN	Definite	PTEN	E-6201		JAX-CKB	23039341
PTEN	PTEN	Definite	PTEN	PACLITAXEL		JAX-CKB|CIViC	25637314|25833835|25672916
PTEN	PTEN	Definite	PTEN	SAMOTOLISIB		JAX-CKB	27439478
PTEN	PTEN	Definite	PTEN	ACALISIB		JAX-CKB
PTEN	PTEN	Definite	PTEN	PILARALISIB		ClearityFoundationBiomarkers|JAX-CKB	25637314
PTEN	PTEN	Definite	PTEN	MSC-2363318A		JAX-CKB	27186432
PTEN	PTEN	Definite	PTEN	PEMETREXED		JAX-CKB	27213589
PTEN	PTEN	Definite	PTEN	GSK-2636771	inhibitor	JAX-CKB|MyCancerGenomeClinicalTrial|OncoKB	26117819|23674493|26577700|26645196
PTEN	PTEN	Definite	PTEN	GSK-2256098		JAX-CKB	25833835
PTEN	PTEN	Definite	PTEN	RG-7666		JAX-CKB	27638506
PTEN	PTEN	Definite	PTEN	OSI-027		JAX-CKB	21673091
PTEN	PTEN	Definite	PTEN	OMIPALISIB		ClearityFoundationBiomarkers
PTEN	PTEN	Definite	PTEN	ABT 737		JAX-CKB	27974663
PTEN	PTEN	Definite	PTEN	NIVOLUMAB		JAX-CKB|CIViC	30742119|26645196
PTEN	PTEN	Definite	PTEN	BUPARLISIB		JAX-CKB|CIViC	24470511|26098748|28119489|25672916
PTEN	PTEN	Definite	PTEN	ABIRATERONE		JAX-CKB
PTEN	PTEN	Definite	PTEN	PANITUMUMAB		ClearityFoundationBiomarkers|CIViC	19223544
PTEN	PTEN	Definite	PTEN	AZD-8186		JAX-CKB|OncoKB	25544636|25514658
PTEN	PTEN	Definite	PTEN	REFAMETINIB		JAX-CKB	23434733
PTEN	PTEN	Definite	PTEN	LINSITINIB		JAX-CKB	26561558
PTEN	PTEN	Definite	PTEN	FLUOROURACIL		PharmGKB
PTEN	PTEN	Definite	PTEN	TEMOZOLOMIDE		JAX-CKB	25910950
PTEN	PTEN	Definite	PTEN	UPROSERTIB		JAX-CKB	24265152
PTEN	PTEN	Definite	PTEN	CARBOPLATIN		CIViC|PharmGKB	25672916
PTEN	PTEN	Definite	PTEN	KX2-391		JAX-CKB	24100628
PTEN	PTEN	Definite	PTEN	TOPOTECAN		JAX-CKB	25833835
PTEN	PTEN	Definite	PTEN	SELUMETINIB		JAX-CKB	27196754|21358673|26232337
PTEN	PTEN	Definite	PTEN	GEDATOLISIB		ClearityFoundationBiomarkers|JAX-CKB	17314276|14737113|21325073
PTEN	PTEN	Definite	PTEN	ERLOTINIB		ClearityFoundationBiomarkers|CIViC	16282176
PTEN	PTEN	Definite	PTEN	SAPANISERTIB		JAX-CKB	26272063|25261369|27974663
PTEN	PTEN	Definite	PTEN	AZD-8835		JAX-CKB	26839307
PTEN	PTEN	Definite	PTEN	DACOMITINIB		JAX-CKB	26561558|25939761
PTEN	PTEN	Definite	PTEN	PKI-179		JAX-CKB	20797855
PTEN	PTEN	Definite	PTEN	PEMBROLIZUMAB		JAX-CKB|CIViC	30742119|26645196
PTEN	PTEN	Definite	PTEN	APITOLISIB		JAX-CKB	26951309
PTEN	PTEN	Definite	PTEN	TALAZOPARIB		JAX-CKB	23881923
PTEN	PTEN	Definite	PTEN	CAPECITABINE		PharmGKB
PTEN	PTEN	Definite	PTEN	ONC-201		JAX-CKB	26474387
PTEN	PTEN	Definite	PTEN	PA-799		JAX-CKB	21558396
PTEN	PTEN	Definite	PTEN	DACTOLISIB		ClearityFoundationBiomarkers|JAX-CKB	27974663|26206338|28446642|26232337|22662154
PTEN	PTEN	Definite	PTEN	PROGESTERONE		NCI	14557489
PTEN	PTEN	Definite	PTEN	IDELALISIB		JAX-CKB	28178345
PTEN	PTEN	Definite	PTEN	BMS-754807		JAX-CKB	26561558
PTEN	PTEN	Definite	PTEN	SORAFENIB		JAX-CKB	27213589
PTEN	PTEN	Definite	PTEN	MK-2206		JAX-CKB	28178345|26187616|24265152|22025163|21289267
PTEN	PTEN	Definite	PTEN	VENETOCLAX		JAX-CKB	27974663
PTEN	PTEN	Definite	PTEN	RUCAPARIB		JAX-CKB	23565244
PTEN	PTEN	Definite	PTEN	VORINOSTAT		JAX-CKB	22693356|9661880
PTEN	PTEN	Definite	PTEN	VS-5584		JAX-CKB	23270925
PTEN	PTEN	Definite	PTEN	AEW-541		JAX-CKB	26577700
PTEN	PTEN	Definite	PTEN	KU-55933		JAX-CKB	25870146
PTEN	PTEN	Definite	PTEN	VOXTALISIB		JAX-CKB	24634413
PTEN	PTEN	Definite	PTEN	NIRAPARIB		JAX-CKB
PTEN	PTEN	Definite	PTEN	VELIPARIB		JAX-CKB
PTEN	PTEN	Definite	PTEN	PICTILISIB		JAX-CKB	24265153|22693356|27020857|23136191|9661880|26058079|26577700|19276360|24322983|28119489|26733612
PTEN	PTEN	Definite	PTEN	AT-13148		JAX-CKB	22781553
PTEN	PTEN	Definite	PTEN	PANULISIB		JAX-CKB	25700704
PTEN	PTEN	Definite	PTEN	PALBOCICLIB		JAX-CKB	27020857
PTEN	PTEN	Definite	PTEN	CC-223		JAX-CKB	26177599
PTEN	PTEN	Definite	PTEN	SAR-260301		JAX-CKB	27196754|24387221
PTEN	PTEN	Definite	PTEN	AZD-8055		JAX-CKB	28446642
MCL1	MCL1	Definite	MCL1	SULFURETIN		DTC
MCL1	MCL1	Definite	MCL1	PROCHLORPERAZINE		DTC
MCL1	MCL1	Definite	MCL1	APOMORPHINE HYDROCHLORIDE HEMIHYDRATE		DTC
MCL1	MCL1	Definite	MCL1	CHEMBL599255		DTC
MCL1	MCL1	Definite	MCL1	AMENTOFLAVONE		DTC
MCL1	MCL1	Definite	MCL1	CHEMBL591135		DTC
MCL1	MCL1	Definite	MCL1	LOMOFUNGIN		DTC
MCL1	MCL1	Definite	MCL1	CHEMBL175266		DTC
MCL1	MCL1	Definite	MCL1	ISOKAEMPFERIDE		DTC
MCL1	MCL1	Definite	MCL1	CHEMBL605747		DTC
MCL1	MCL1	Definite	MCL1	CHEMBL458328		DTC
MCL1	MCL1	Definite	MCL1	ELLAGIC ACID		DTC
MCL1	MCL1	Definite	MCL1	HAEMATOXYLIN		DTC
MCL1	MCL1	Definite	MCL1	CHEMBL484640		DTC
MCL1	MCL1	Definite	MCL1	DOCETAXEL		NCI	16969094
MCL1	MCL1	Definite	MCL1	CAMPTOTHECIN		DTC|NCI	8938795|22386982
MCL1	MCL1	Definite	MCL1	PURPUROGALLIN		DTC
MCL1	MCL1	Definite	MCL1	INSULIN		NCI	11527158
MCL1	MCL1	Definite	MCL1	ISOSORBIDE		TdgClinicalTrial	18084610
MCL1	MCL1	Definite	MCL1	MORIN		DTC
MCL1	MCL1	Definite	MCL1	SIROLIMUS		NCI	17010674
MCL1	MCL1	Definite	MCL1	CARBOPLATIN		NCI	10081494
MCL1	MCL1	Definite	MCL1	CHEMBL592124		DTC
MCL1	MCL1	Definite	MCL1	ASPIRIN		NCI	12941295
MCL1	MCL1	Definite	MCL1	CHEMBL602969		DTC
MCL1	MCL1	Definite	MCL1	CHEMBL19954		DTC
MCL1	MCL1	Definite	MCL1	ROMIDEPSIN		NCI	15059137
MCL1	MCL1	Definite	MCL1	OBATOCLAX		TTD
MCL1	MCL1	Definite	MCL1	ROSMARINIC ACID		DTC
MCL1	MCL1	Definite	MCL1	OBATOCLAX MESYLATE	inhibitor	ChemblInteractions
MCL1	MCL1	Definite	MCL1	CHEMBL1510164		DTC
MCL1	MCL1	Definite	MCL1	GOSSYPOL		DTC
MCL1	MCL1	Definite	MCL1	OMEPRAZOLE		DTC
MCL1	MCL1	Definite	MCL1	CHEMBL599013		DTC
MCL1	MCL1	Definite	MCL1	BITHIONOL		DTC
MCL1	MCL1	Definite	MCL1	CHEMBL1519374		DTC
MCL1	MCL1	Definite	MCL1	CHEMBL1543865		DTC
MCL1	MCL1	Definite	MCL1	AZD-5991		TTD
MCL1	MCL1	Definite	MCL1	LIOTHYRONINE SODIUM		DTC
MCL1	MCL1	Definite	MCL1	ALTENUSIN		DTC
MCL1	MCL1	Definite	MCL1	CHEMBL116548		DTC
MCL1	MCL1	Definite	MCL1	ASTERRIC ACID		DTC
MCL1	MCL1	Definite	MCL1	HEXACHLOROPHENE		DTC
MCL1	MCL1	Definite	MCL1	CEPHALOCHROMIN		DTC
MCL1	MCL1	Definite	MCL1	CHEMBL1364172		DTC
MCL1	MCL1	Definite	MCL1	CHEMBL1601846		DTC
MCL1	MCL1	Definite	MCL1	VENETOCLAX	antagonist	GuideToPharmacology
MCL1	MCL1	Definite	MCL1	CHEMBL605959		DTC
FGA	FGA	Definite	FGA	ALTEPLASE		TdgClinicalTrial	19436656|18673235|17963464
FGA	FGA	Definite	FGA	RETEPLASE		TdgClinicalTrial	19436656|18673235|17963464
FGA	FGA	Definite	FGA	ALFIMEPRASE		TdgClinicalTrial	1696922
FGA	FGA	Definite	FGA	ANISTREPLASE		TdgClinicalTrial	7798503|6750837|17139284|17016423
FGA	FGA	Definite	FGA	FIBRINOLYSIN, HUMAN	inhibitor	ChemblInteractions
FGA	FGA	Definite	FGA	EPTIFIBATIDE		PharmGKB	20938371
FGA	FGA	Definite	FGA	TIROFIBAN		PharmGKB	20938371
FGA	FGA	Definite	FGA	ABCIXIMAB		PharmGKB	20938371
VEGFA	VEGFA	Definite	VEGFA	SQUALAMINE		TTD
VEGFA	VEGFA	Definite	VEGFA	FENOFIBRATE		NCI	11356390
VEGFA	VEGFA	Definite	VEGFA	AFLIBERCEPT	antibody|binder|inhibitor	MyCancerGenome|TdgClinicalTrial|ChemblInteractions|PharmGKB|TTD	22813448|20124951
VEGFA	VEGFA	Definite	VEGFA	BEVACIZUMAB	inhibitor|antibody	TALC|MyCancerGenome|TdgClinicalTrial|ClearityFoundationClinicalTrial|ChemblInteractions|TEND|CIViC|PharmGKB|TTD	18182667|15705858|27329360|27139155|23149126|26100253|20124951|11752352|23953100|20125120|25955730
VEGFA	VEGFA	Definite	VEGFA	ZALTRAP	antibody	TALC
VEGFA	VEGFA	Definite	VEGFA	SORAFENIB		PharmGKB	22736425|24510746
VEGFA	VEGFA	Definite	VEGFA	CARBOPLATIN		PharmGKB	26194361
VEGFA	VEGFA	Definite	VEGFA	ELMIRON		NCI	17071199
VEGFA	VEGFA	Definite	VEGFA	SUNITINIB		PharmGKB	22948895
VEGFA	VEGFA	Definite	VEGFA	MUPARFOSTAT	inhibitor	ChemblInteractions
VEGFA	VEGFA	Definite	VEGFA	OSI-632		TTD
VEGFA	VEGFA	Definite	VEGFA	RANIBIZUMAB	inhibitor	TdgClinicalTrial|ChemblInteractions|TEND|PharmGKB|TTD	18046235|18054637|15973626|17046701|16935211|19668384|23570466|22840423|18035187|23149126|23559864|15671306|17049020|23953100|23842101|17031284
VEGFA	VEGFA	Definite	VEGFA	BEVACIZUMAB 111IN		ChemblInteractions
VEGFA	VEGFA	Definite	VEGFA	IRINOTECAN		PharmGKB	20125120|25955730
VEGFA	VEGFA	Definite	VEGFA	REGORAFENIB		PharmGKB
VEGFA	VEGFA	Definite	VEGFA	ABICIPAR PEGOL		TTD
VEGFA	VEGFA	Definite	VEGFA	OXALIPLATIN		PharmGKB	24090479|20125120|25955730
VEGFA	VEGFA	Definite	VEGFA	CONBERCEPT	inhibitor	ChemblInteractions
VEGFA	VEGFA	Definite	VEGFA	BROLUCIZUMAB	inhibitor	ChemblInteractions
VEGFA	VEGFA	Definite	VEGFA	LENALIDOMIDE		ClearityFoundationClinicalTrial
VEGFA	VEGFA	Definite	VEGFA	NAVICIXIZUMAB		TTD
VEGFA	VEGFA	Definite	VEGFA	LEUCOVORIN		PharmGKB	20125120|25955730
VEGFA	VEGFA	Definite	VEGFA	DOMATINOSTAT		TdgClinicalTrial
VEGFA	VEGFA	Definite	VEGFA	PEGAPTANIB SODIUM	antagonist	TdgClinicalTrial|ChemblInteractions|PharmGKB	23953100
VEGFA	VEGFA	Definite	VEGFA	DOCETAXEL		PharmGKB	25111199|24061601|26100253
VEGFA	VEGFA	Definite	VEGFA	CAPECITABINE		PharmGKB	20125120|25955730
VEGFA	VEGFA	Definite	VEGFA	PHENYTOIN		NCI	15458527
VEGFA	VEGFA	Definite	VEGFA	SILDENAFIL		PharmGKB	23007311
VEGFA	VEGFA	Definite	VEGFA	GENTAMICIN		NCI	14986132
VEGFA	VEGFA	Definite	VEGFA	BEVASIRANIB		TdgClinicalTrial	18523657
VEGFA	VEGFA	Definite	VEGFA	CDC-801		NCI	14717786
VEGFA	VEGFA	Definite	VEGFA	CILOSTAZOL		NCI	11524048
VEGFA	VEGFA	Definite	VEGFA	FLUOROURACIL		PharmGKB	24090479|20125120|25955730
VEGFA	VEGFA	Definite	VEGFA	CELECOXIB		PharmGKB	22336956
VEGFA	VEGFA	Definite	VEGFA	CISPLATIN		PharmGKB	24090479
VEGFA	VEGFA	Definite	VEGFA	MP-0250		TTD
VEGFA	VEGFA	Definite	VEGFA	RISUTEGANIB		TTD
VEGFA	VEGFA	Definite	VEGFA	ENALAPRIL		PharmGKB	26002049
NCAM1	NCAM1	Definite	NCAM1	ONCOLYSIN S		ChemblInteractions
NCAM1	NCAM1	Definite	NCAM1	LORVOTUZUMAB MERTANSINE		ChemblInteractions
NCAM1	NCAM1	Definite	NCAM1	DULOXETINE		PharmGKB	28696415
TGFB1	TGFB1	Definite	TGFB1	VERAPAMIL		NCI
TGFB1	TGFB1	Definite	TGFB1	TOREMIFENE		NCI	12476040
TGFB1	TGFB1	Definite	TGFB1	TAMOXIFEN		NCI	8019941
TGFB1	TGFB1	Definite	TGFB1	PIRFENIDONE		NCI|TTD	12907346
TGFB1	TGFB1	Definite	TGFB1	TRIAMCINOLONE		NCI	12174062
TGFB1	TGFB1	Definite	TGFB1	HYDROCORTISONE		NCI	7895901
TGFB1	TGFB1	Definite	TGFB1	M-7824		TTD
TGFB1	TGFB1	Definite	TGFB1	INOSITOL		NCI	8013389
TGFB1	TGFB1	Definite	TGFB1	SILYBIN A		NCI	15103051
TGFB1	TGFB1	Definite	TGFB1	VACTOSERTIB		TTD
TGFB1	TGFB1	Definite	TGFB1	IRINOTECAN		PharmGKB	27160286
TGFB1	TGFB1	Definite	TGFB1	SOTATERCEPT		TTD
TGFB1	TGFB1	Definite	TGFB1	GENISTEIN		NCI	12580099
TGFB1	TGFB1	Definite	TGFB1	FRESOLIMUMAB	antibody|inhibitor	TALC|ChemblInteractions
TGFB1	TGFB1	Definite	TGFB1	NIS-793		TTD
TGFB1	TGFB1	Definite	TGFB1	RITUXIMAB		PharmGKB	22129793
TGFB1	TGFB1	Definite	TGFB1	SANDOSTATIN		NCI	12142738
TGFB1	TGFB1	Definite	TGFB1	RAMIPRIL		NCI	15716710
TGFB1	TGFB1	Definite	TGFB1	STREPTOZOCIN		NCI	17968528
TGFB1	TGFB1	Definite	TGFB1	ASPIRIN		PharmGKB	19138248
TGFB1	TGFB1	Definite	TGFB1	TESTOSTERONE		NCI	9288184
TGFB1	TGFB1	Definite	TGFB1	METELIMUMAB	inhibitor	ChemblInteractions
TGFB1	TGFB1	Definite	TGFB1	ADRIAMYCIN		NCI	10203574
TGFB1	TGFB1	Definite	TGFB1	MELATONIN		NCI	9649124
TGFB1	TGFB1	Definite	TGFB1	DOXORUBICIN		NCI	12956904
TGFB1	TGFB1	Definite	TGFB1	CLADRIBINE		NCI	12097998
TGFB1	TGFB1	Definite	TGFB1	ATENOLOL		NCI	15049387
TGFB1	TGFB1	Definite	TGFB1	AMIFOSTINE		NCI	12005544
TGFB1	TGFB1	Definite	TGFB1	ETOPOSIDE		NCI	16002781
TGFB1	TGFB1	Definite	TGFB1	LY-2382770	inhibitor	ChemblInteractions
TGFB1	TGFB1	Definite	TGFB1	NICOTINE		NCI	10198208
TGFB1	TGFB1	Definite	TGFB1	EMODIN		NCI	11887862
TGFB1	TGFB1	Definite	TGFB1	DISITERTIDE		TTD	24393789
TGFB1	TGFB1	Definite	TGFB1	VITAMIN E		NCI	9608545
TGFB1	TGFB1	Definite	TGFB1	FENRETINIDE		NCI	8993839
TGFB1	TGFB1	Definite	TGFB1	PIOGLITAZONE		NCI	17407709
TGFB1	TGFB1	Definite	TGFB1	GOSSYPOL		NCI	15015581
MYB	MYB	Definite	MYB	FLUOROURACIL		NCI	15001837
MYB	MYB	Definite	MYB	DOXORUBICIN		NCI	15001837
MYB	MYB	Definite	MYB	PACLITAXEL		NCI	15001837
LAMC2	LAMC2	Definite	LAMC2	OCRIPLASMIN		ChemblInteractions
NFE2L2	NFE2L2	Definite	NFE2L2	LOTEPREDNOL ETABONATE		DTC
NFE2L2	NFE2L2	Definite	NFE2L2	PHENOXYCARB		DTC
NFE2L2	NFE2L2	Definite	NFE2L2	METHIOCARB		DTC
NFE2L2	NFE2L2	Definite	NFE2L2	MORNIFLUMATE		DTC
NFE2L2	NFE2L2	Definite	NFE2L2	CHEMBL460273		DTC
NFE2L2	NFE2L2	Definite	NFE2L2	BECLOMETHASONE DIPROPIONATE		DTC
NFE2L2	NFE2L2	Definite	NFE2L2	NALED		DTC
NFE2L2	NFE2L2	Definite	NFE2L2	TRIBUTYLTIN-OXIDE		DTC
NFE2L2	NFE2L2	Definite	NFE2L2	ALDICARB		DTC
NFE2L2	NFE2L2	Definite	NFE2L2	CHEMBL590184		DTC
NFE2L2	NFE2L2	Definite	NFE2L2	PROPYLPARABEN		DTC
NFE2L2	NFE2L2	Definite	NFE2L2	CLOROPHENE		DTC
NFE2L2	NFE2L2	Definite	NFE2L2	RHEIN		DTC
NFE2L2	NFE2L2	Definite	NFE2L2	CHEMBL398363		DTC
NFE2L2	NFE2L2	Definite	NFE2L2	CHOLECALCIFEROL		DTC
NFE2L2	NFE2L2	Definite	NFE2L2	MEGESTROL ACETATE		DTC
NFE2L2	NFE2L2	Definite	NFE2L2	QUESTIOMYCIN B		DTC
NFE2L2	NFE2L2	Definite	NFE2L2	CHEMBL528390		DTC
NFE2L2	NFE2L2	Definite	NFE2L2	NILUTAMIDE		DTC
NFE2L2	NFE2L2	Definite	NFE2L2	CYPRODINIL		DTC
NFE2L2	NFE2L2	Definite	NFE2L2	EPOETIN BETA		NCI	16707229
NFE2L2	NFE2L2	Definite	NFE2L2	CHRYSENE		DTC
NFE2L2	NFE2L2	Definite	NFE2L2	ZAFIRLUKAST		DTC
NFE2L2	NFE2L2	Definite	NFE2L2	PROPANTHELINE BROMIDE		DTC
NFE2L2	NFE2L2	Definite	NFE2L2	ETODOLAC		DTC
NFE2L2	NFE2L2	Definite	NFE2L2	IOXYNIL		DTC
NFE2L2	NFE2L2	Definite	NFE2L2	TRICHLORMETHINE		DTC
NFE2L2	NFE2L2	Definite	NFE2L2	TRIS(2,3-DIBROMOPROPYL)PHOSPHATE		DTC
NFE2L2	NFE2L2	Definite	NFE2L2	CHEMBL601353		DTC
NFE2L2	NFE2L2	Definite	NFE2L2	TUBERCIDIN		DTC
NFE2L2	NFE2L2	Definite	NFE2L2	LIOTHYRONINE SODIUM		DTC
NFE2L2	NFE2L2	Definite	NFE2L2	DIFENOCONAZOLE		DTC
NFE2L2	NFE2L2	Definite	NFE2L2	ALSTERPAULLONE		DTC
NFE2L2	NFE2L2	Definite	NFE2L2	CHEMBL172988		DTC
NFE2L2	NFE2L2	Definite	NFE2L2	PREDNICARBATE		DTC
NFE2L2	NFE2L2	Definite	NFE2L2	CHEMBL588038		DTC
NFE2L2	NFE2L2	Definite	NFE2L2	EPINEPHRINE		DTC
NFE2L2	NFE2L2	Definite	NFE2L2	CHEMBL124006		DTC
NFE2L2	NFE2L2	Definite	NFE2L2	CHEMBL1531222		DTC
NFE2L2	NFE2L2	Definite	NFE2L2	BLEOMYCIN		NCI	15208274
NFE2L2	NFE2L2	Definite	NFE2L2	SIROLIMUS		NCI	17652445
NFE2L2	NFE2L2	Definite	NFE2L2	MALATHION		DTC
NFE2L2	NFE2L2	Definite	NFE2L2	CHEMBL148831		DTC
NFE2L2	NFE2L2	Definite	NFE2L2	CHEMBL576208		DTC
NFE2L2	NFE2L2	Definite	NFE2L2	PHENYLALANINE		DTC
NFE2L2	NFE2L2	Definite	NFE2L2	CHRYSIN		DTC
NFE2L2	NFE2L2	Definite	NFE2L2	MIFEPRISTONE		DTC
NFE2L2	NFE2L2	Definite	NFE2L2	PIPOBROMAN		DTC
NFE2L2	NFE2L2	Definite	NFE2L2	CHEMBL225257		DTC
NFE2L2	NFE2L2	Definite	NFE2L2	PENDIMETHALIN		DTC
NFE2L2	NFE2L2	Definite	NFE2L2	CHLORANIL		DTC
NFE2L2	NFE2L2	Definite	NFE2L2	DEFEROXAMINE MESYLATE		DTC
NFE2L2	NFE2L2	Definite	NFE2L2	FLUFENAMIC ACID		DTC
NFE2L2	NFE2L2	Definite	NFE2L2	ENNIATIN B		DTC
NFE2L2	NFE2L2	Definite	NFE2L2	ANDALUSOL		DTC	23046382
NFE2L2	NFE2L2	Definite	NFE2L2	LITHIUM		NCI	18619545
NFE2L2	NFE2L2	Definite	NFE2L2	DIGOXIN		DTC
NFE2L2	NFE2L2	Definite	NFE2L2	CHEMBL1079460		DTC
NFE2L2	NFE2L2	Definite	NFE2L2	FENBUCONAZOLE		DTC
NFE2L2	NFE2L2	Definite	NFE2L2	BENZYL ISOTHIOCYANATE		DTC
NFE2L2	NFE2L2	Definite	NFE2L2	ANGUIDIN		DTC
NFE2L2	NFE2L2	Definite	NFE2L2	TETRABROMOBENZOTRIAZOLE		DTC
NFE2L2	NFE2L2	Definite	NFE2L2	TRICIRIBINE		DTC
NFE2L2	NFE2L2	Definite	NFE2L2	CHEMBL590706		DTC
NFE2L2	NFE2L2	Definite	NFE2L2	CHEMBL601933		DTC
NFE2L2	NFE2L2	Definite	NFE2L2	TEMEFOS		DTC
NFE2L2	NFE2L2	Definite	NFE2L2	CHEMBL600306		DTC
NFE2L2	NFE2L2	Definite	NFE2L2	TRIAMCINOLONE		DTC
NFE2L2	NFE2L2	Definite	NFE2L2	METHANESULFONIC ACID METHYL ESTER		DTC
NFE2L2	NFE2L2	Definite	NFE2L2	DEFEROXAMINE		NCI	16950787
NFE2L2	NFE2L2	Definite	NFE2L2	OXYPHENBUTAZONE		DTC
NFE2L2	NFE2L2	Definite	NFE2L2	BROMOCHLOROACETIC ACID		DTC
NFE2L2	NFE2L2	Definite	NFE2L2	CHEMBL398412		DTC	21956953
NFE2L2	NFE2L2	Definite	NFE2L2	CHEMBL602424		DTC
NFE2L2	NFE2L2	Definite	NFE2L2	CHEMBL199592		DTC
NFE2L2	NFE2L2	Definite	NFE2L2	CHEMBL403741		DTC
NFE2L2	NFE2L2	Definite	NFE2L2	CETYLPYRIDINIUM BROMIDE		DTC
NFE2L2	NFE2L2	Definite	NFE2L2	PHENOTHIAZINE		DTC
NFE2L2	NFE2L2	Definite	NFE2L2	CHEMBL443436		DTC
NFE2L2	NFE2L2	Definite	NFE2L2	CHEMBL1492017		DTC
NFE2L2	NFE2L2	Definite	NFE2L2	PROGESTERONE		DTC
NFE2L2	NFE2L2	Definite	NFE2L2	CHEMBL2002487		DTC
NFE2L2	NFE2L2	Definite	NFE2L2	BETANAPHTHOL		DTC
NFE2L2	NFE2L2	Definite	NFE2L2	2'-HYDROXYCHALCONE		DTC
NFE2L2	NFE2L2	Definite	NFE2L2	TRICLOFENOL		DTC
NFE2L2	NFE2L2	Definite	NFE2L2	CHEMBL261692		DTC
NFE2L2	NFE2L2	Definite	NFE2L2	MEPANIPYRIM		DTC
NFE2L2	NFE2L2	Definite	NFE2L2	HELENALIN		DTC
NFE2L2	NFE2L2	Definite	NFE2L2	PREGNENOLONE CARBONITRILE		DTC
NFE2L2	NFE2L2	Definite	NFE2L2	TANNIN PYROGALLOL		DTC
NFE2L2	NFE2L2	Definite	NFE2L2	CHEMBL184450		DTC
NFE2L2	NFE2L2	Definite	NFE2L2	CHEMBL580918		DTC
NFE2L2	NFE2L2	Definite	NFE2L2	BETAMETHASONE		DTC
NFE2L2	NFE2L2	Definite	NFE2L2	PHLORETIN		DTC
NFE2L2	NFE2L2	Definite	NFE2L2	PREDNISOLONE		DTC
NFE2L2	NFE2L2	Definite	NFE2L2	TRIBROMOACETIC ACID		DTC
NFE2L2	NFE2L2	Definite	NFE2L2	LEVOTHYROXINE		DTC
NFE2L2	NFE2L2	Definite	NFE2L2	CYPROTERONE ACETATE		DTC
NFE2L2	NFE2L2	Definite	NFE2L2	CHEMBL168075		DTC
NFE2L2	NFE2L2	Definite	NFE2L2	SULFORAPHANE		DTC	20304643
NFE2L2	NFE2L2	Definite	NFE2L2	FENTICLOR		DTC
NFE2L2	NFE2L2	Definite	NFE2L2	CHEMBL259865		DTC
NFE2L2	NFE2L2	Definite	NFE2L2	FIBROBLAST GROWTH FACTOR-1		NCI	15870071
NFE2L2	NFE2L2	Definite	NFE2L2	HYPERICIN		NCI	17219054
NFE2L2	NFE2L2	Definite	NFE2L2	SIDURON		DTC
NFE2L2	NFE2L2	Definite	NFE2L2	ENDRIN		DTC
NFE2L2	NFE2L2	Definite	NFE2L2	CHEMBL1761683		DTC
NFE2L2	NFE2L2	Definite	NFE2L2	PROPICONAZOLE		DTC
NFE2L2	NFE2L2	Definite	NFE2L2	FENAMIDONE		DTC
NFE2L2	NFE2L2	Definite	NFE2L2	BUSPIRONE		DTC
NFE2L2	NFE2L2	Definite	NFE2L2	OXYPHENONIUM BROMIDE		DTC
NFE2L2	NFE2L2	Definite	NFE2L2	ISOFENPHOS		DTC
NFE2L2	NFE2L2	Definite	NFE2L2	CHEMBL584458		DTC
NFE2L2	NFE2L2	Definite	NFE2L2	CHEMBL83761		DTC
NFE2L2	NFE2L2	Definite	NFE2L2	ALFUZOSIN HYDROCHLORIDE		DTC
NFE2L2	NFE2L2	Definite	NFE2L2	DIGOXIGENIN		DTC
NFE2L2	NFE2L2	Definite	NFE2L2	CHEMBL555242		DTC
NFE2L2	NFE2L2	Definite	NFE2L2	DEMETON-S-METHYL		DTC
NFE2L2	NFE2L2	Definite	NFE2L2	PYRAZOLE		NCI	16374848
NFE2L2	NFE2L2	Definite	NFE2L2	LONIDAMINE		DTC
NFE2L2	NFE2L2	Definite	NFE2L2	CHEMBL601137		DTC
NFE2L2	NFE2L2	Definite	NFE2L2	DESOXIMETASONE		DTC
NFE2L2	NFE2L2	Definite	NFE2L2	NITROMIDE		DTC
NFE2L2	NFE2L2	Definite	NFE2L2	DYDROGESTERONE		DTC
NFE2L2	NFE2L2	Definite	NFE2L2	HYDROCORTISONE		DTC
NFE2L2	NFE2L2	Definite	NFE2L2	CHEMBL153057		DTC
NFE2L2	NFE2L2	Definite	NFE2L2	HYDROQUINONE		DTC
NFE2L2	NFE2L2	Definite	NFE2L2	NITAZOXANIDE		DTC
NFE2L2	NFE2L2	Definite	NFE2L2	SUFENTANIL CITRATE		DTC
NFE2L2	NFE2L2	Definite	NFE2L2	CHEMBL69367		DTC
NFE2L2	NFE2L2	Definite	NFE2L2	CHEMBL1563896		DTC
NFE2L2	NFE2L2	Definite	NFE2L2	CHEMBL426404		DTC
NFE2L2	NFE2L2	Definite	NFE2L2	COUMARIN		DTC
NFE2L2	NFE2L2	Definite	NFE2L2	CHEMBL578944		DTC
NFE2L2	NFE2L2	Definite	NFE2L2	2,4-DIHYDROXYBENZOPHENONE		DTC
NFE2L2	NFE2L2	Definite	NFE2L2	BACLOFEN		DTC
NFE2L2	NFE2L2	Definite	NFE2L2	CHEMBL602383		DTC
NFE2L2	NFE2L2	Definite	NFE2L2	CHEMBL177991		DTC
NFE2L2	NFE2L2	Definite	NFE2L2	PYRIDALYL		DTC
NFE2L2	NFE2L2	Definite	NFE2L2	HYDROCORTISONE ACETATE		DTC
NFE2L2	NFE2L2	Definite	NFE2L2	CHEMBL530682		DTC
NFE2L2	NFE2L2	Definite	NFE2L2	NIHYDRAZONE		DTC
NFE2L2	NFE2L2	Definite	NFE2L2	PANTOPRAZOLE SODIUM		DTC
NFE2L2	NFE2L2	Definite	NFE2L2	LAGASCATRIOL		DTC	23046382
NFE2L2	NFE2L2	Definite	NFE2L2	METHYLTHIONINIUM CHLORIDE		DTC
NFE2L2	NFE2L2	Definite	NFE2L2	DIENESTROL		DTC
NFE2L2	NFE2L2	Definite	NFE2L2	NEFAZODONE HYDROCHLORIDE		DTC
NFE2L2	NFE2L2	Definite	NFE2L2	DOCUSATE SODIUM		DTC
NFE2L2	NFE2L2	Definite	NFE2L2	METACRESOL		DTC
NFE2L2	NFE2L2	Definite	NFE2L2	CHEMBL70582		DTC
NFE2L2	NFE2L2	Definite	NFE2L2	FLUMAZENIL		DTC
NFE2L2	NFE2L2	Definite	NFE2L2	NITROXOLINE		DTC
NFE2L2	NFE2L2	Definite	NFE2L2	CARBENOXOLONE SODIUM		DTC
NFE2L2	NFE2L2	Definite	NFE2L2	CHEMBL536599		DTC
NFE2L2	NFE2L2	Definite	NFE2L2	OMEPRAZOLE		DTC
NFE2L2	NFE2L2	Definite	NFE2L2	NANDROLONE		DTC
NFE2L2	NFE2L2	Definite	NFE2L2	PHENOL		DTC
NFE2L2	NFE2L2	Definite	NFE2L2	TRICHLORFON		DTC
NFE2L2	NFE2L2	Definite	NFE2L2	CHEMBL583584		DTC
NFE2L2	NFE2L2	Definite	NFE2L2	INDOLE-3-BUTYRIC ACID		DTC
NFE2L2	NFE2L2	Definite	NFE2L2	FLAVONE		DTC
NFE2L2	NFE2L2	Definite	NFE2L2	GUANFACINE HYDROCHLORIDE		DTC
NFE2L2	NFE2L2	Definite	NFE2L2	CHEMBL581574		DTC
NFE2L2	NFE2L2	Definite	NFE2L2	MELPHALAN		DTC
NFE2L2	NFE2L2	Definite	NFE2L2	CHEMBL583558		DTC
NFE2L2	NFE2L2	Definite	NFE2L2	BROMODICHLOROACETIC ACID		DTC
NFE2L2	NFE2L2	Definite	NFE2L2	RIMSULFURON		DTC
NFE2L2	NFE2L2	Definite	NFE2L2	CLOXYQUIN		DTC
NFE2L2	NFE2L2	Definite	NFE2L2	PHENYTOIN		DTC
NFE2L2	NFE2L2	Definite	NFE2L2	DIMETHENAMID		DTC
NFE2L2	NFE2L2	Definite	NFE2L2	TRETINOIN		DTC|NCI	18048326
NFE2L2	NFE2L2	Definite	NFE2L2	METHYSTICIN		DTC
NFE2L2	NFE2L2	Definite	NFE2L2	KAEMPFEROL		DTC
NFE2L2	NFE2L2	Definite	NFE2L2	SUFORAPHANE ISOSELENOCYANATE		DTC	20304643
NFE2L2	NFE2L2	Definite	NFE2L2	CHEMBL166112		DTC
NFE2L2	NFE2L2	Definite	NFE2L2	CHEMBL599100		DTC
NFE2L2	NFE2L2	Definite	NFE2L2	CHEMBL2094567		DTC
NFE2L2	NFE2L2	Definite	NFE2L2	CHEMBL582081		DTC
NFE2L2	NFE2L2	Definite	NFE2L2	CHEMBL77675		DTC
NFE2L2	NFE2L2	Definite	NFE2L2	CHEMBL530291		DTC
NFE2L2	NFE2L2	Definite	NFE2L2	DINOSEB		DTC
NFE2L2	NFE2L2	Definite	NFE2L2	BIPHENYL		DTC
NFE2L2	NFE2L2	Definite	NFE2L2	CHEMBL68096		DTC
NFE2L2	NFE2L2	Definite	NFE2L2	CHEMBL579318		DTC
NFE2L2	NFE2L2	Definite	NFE2L2	CHLOROPHACINONE		DTC
NFE2L2	NFE2L2	Definite	NFE2L2	DICYCLOHEXYLCARBODIIMIDE		DTC
NFE2L2	NFE2L2	Definite	NFE2L2	TRIFLUMIZOLE		DTC
NFE2L2	NFE2L2	Definite	NFE2L2	NIZOFENONE		DTC
NFE2L2	NFE2L2	Definite	NFE2L2	TRITON X		DTC
NFE2L2	NFE2L2	Definite	NFE2L2	DICHLON		DTC
NFE2L2	NFE2L2	Definite	NFE2L2	E1501		DTC
NFE2L2	NFE2L2	Definite	NFE2L2	AZINPHOS-ETHYL		DTC
NFE2L2	NFE2L2	Definite	NFE2L2	CHEMBL220087		DTC
NFE2L2	NFE2L2	Definite	NFE2L2	ISOFLUPREDONE ACETATE		DTC
NFE2L2	NFE2L2	Definite	NFE2L2	DIMETHYL YELLOW		DTC
NFE2L2	NFE2L2	Definite	NFE2L2	CHEMBL269881		DTC
NFE2L2	NFE2L2	Definite	NFE2L2	CHEMBL275311		DTC
NFE2L2	NFE2L2	Definite	NFE2L2	BROMAMINIC ACID		DTC
NFE2L2	NFE2L2	Definite	NFE2L2	LIPOIC ACID, ALPHA		DTC
NFE2L2	NFE2L2	Definite	NFE2L2	BENZETHONIUM CHLORIDE		DTC
NFE2L2	NFE2L2	Definite	NFE2L2	TRYPTANTHRIN		DTC
NFE2L2	NFE2L2	Definite	NFE2L2	CISPLATIN		DTC
NFE2L2	NFE2L2	Definite	NFE2L2	ALPHA-TERTHIENYL		DTC
NFE2L2	NFE2L2	Definite	NFE2L2	CHEMBL1287983		DTC
NFE2L2	NFE2L2	Definite	NFE2L2	1-NAPHTHOL		DTC
NFE2L2	NFE2L2	Definite	NFE2L2	TIRATRICOL		DTC
NFE2L2	NFE2L2	Definite	NFE2L2	METHOXYCHLOR		DTC
NFE2L2	NFE2L2	Definite	NFE2L2	STROPHANTHIDIN ACETATE		DTC
NFE2L2	NFE2L2	Definite	NFE2L2	NOVIFLUMURON		DTC
NFE2L2	NFE2L2	Definite	NFE2L2	AMINACRINE HYDROCHLORIDE		DTC
NFE2L2	NFE2L2	Definite	NFE2L2	DIMETHYL FUMARATE		DTC	23647822
NFE2L2	NFE2L2	Definite	NFE2L2	4-AMINOPHENOL		DTC
NFE2L2	NFE2L2	Definite	NFE2L2	IODOFORM		DTC
NFE2L2	NFE2L2	Definite	NFE2L2	CHEMBL591361		DTC
NFE2L2	NFE2L2	Definite	NFE2L2	ANISOCOUMARIN H		DTC
NFE2L2	NFE2L2	Definite	NFE2L2	CAPSAICIN		DTC|NCI	17979524
NFE2L2	NFE2L2	Definite	NFE2L2	CHEMBL1257022		DTC
NFE2L2	NFE2L2	Definite	NFE2L2	TEBUFENOZIDE		DTC
NFE2L2	NFE2L2	Definite	NFE2L2	CARBOQUONE		DTC
NFE2L2	NFE2L2	Definite	NFE2L2	ISATIN		DTC
NFE2L2	NFE2L2	Definite	NFE2L2	CHEMBL584635		DTC
NFE2L2	NFE2L2	Definite	NFE2L2	DIPYRITHIONE		DTC
NFE2L2	NFE2L2	Definite	NFE2L2	AMITRAZ		DTC
NFE2L2	NFE2L2	Definite	NFE2L2	DIETHYLCARBAMAZINE CITRATE		DTC
NFE2L2	NFE2L2	Definite	NFE2L2	OXYMETHOLONE		DTC
NFE2L2	NFE2L2	Definite	NFE2L2	FENHEXAMID		DTC
NFE2L2	NFE2L2	Definite	NFE2L2	CHEMBL127579		DTC
NFE2L2	NFE2L2	Definite	NFE2L2	CHEMBL577662		DTC
NFE2L2	NFE2L2	Definite	NFE2L2	VATALANIB		DTC
NFE2L2	NFE2L2	Definite	NFE2L2	CHEMBL529918		DTC
NFE2L2	NFE2L2	Definite	NFE2L2	DICHLORODIMETHYLSTANNANE		DTC
NFE2L2	NFE2L2	Definite	NFE2L2	PHENOXYBENZAMINE		DTC
NFE2L2	NFE2L2	Definite	NFE2L2	DIACEREIN		DTC
NFE2L2	NFE2L2	Definite	NFE2L2	BROMODIOLONE		DTC
NFE2L2	NFE2L2	Definite	NFE2L2	QUINOXYFEN		DTC
NFE2L2	NFE2L2	Definite	NFE2L2	MECHLORETHAMINE HYDROCHLORIDE		DTC
NFE2L2	NFE2L2	Definite	NFE2L2	CHEMBL586135		DTC
NFE2L2	NFE2L2	Definite	NFE2L2	INDIUM CHLORIDE		DTC
NFE2L2	NFE2L2	Definite	NFE2L2	HYDROXYPROGESTERONE CAPROATE		DTC
NFE2L2	NFE2L2	Definite	NFE2L2	DEXAMETHASONE		DTC|NCI	15870285
NFE2L2	NFE2L2	Definite	NFE2L2	METHYLPREDNISOLONE ACETATE		DTC
NFE2L2	NFE2L2	Definite	NFE2L2	CHEMBL609606		DTC
NFE2L2	NFE2L2	Definite	NFE2L2	SAQUINAVIR MESYLATE		DTC
NFE2L2	NFE2L2	Definite	NFE2L2	BENZO[B]TRIPHENYLENE		DTC
NFE2L2	NFE2L2	Definite	NFE2L2	PENTACHLORONITROBENZENE		DTC
NFE2L2	NFE2L2	Definite	NFE2L2	ANTIMYCIN A		DTC
NFE2L2	NFE2L2	Definite	NFE2L2	TETRANITROMETHANE		DTC
NFE2L2	NFE2L2	Definite	NFE2L2	DESMEDIPHAM		DTC
NFE2L2	NFE2L2	Definite	NFE2L2	CHEMBL591630		DTC
NFE2L2	NFE2L2	Definite	NFE2L2	RIMEXOLONE		DTC
NFE2L2	NFE2L2	Definite	NFE2L2	SAPANISERTIB		CIViC
NFE2L2	NFE2L2	Definite	NFE2L2	HYDROXYFLUTAMIDE		DTC
NFE2L2	NFE2L2	Definite	NFE2L2	CHEMBL1363033		DTC
NFE2L2	NFE2L2	Definite	NFE2L2	LEAD DIACETATE TRIHYDRATE		DTC
NFE2L2	NFE2L2	Definite	NFE2L2	CHEMBL84685		DTC
NFE2L2	NFE2L2	Definite	NFE2L2	OXENDOLONE		DTC
NFE2L2	NFE2L2	Definite	NFE2L2	KAVAIN		DTC
NFE2L2	NFE2L2	Definite	NFE2L2	S-METOLACHLOR		DTC
NFE2L2	NFE2L2	Definite	NFE2L2	CHEMBL533388		DTC
NFE2L2	NFE2L2	Definite	NFE2L2	EMETINE HYDROCHLORIDE		DTC
NFE2L2	NFE2L2	Definite	NFE2L2	TEROXIRONE		DTC
NFE2L2	NFE2L2	Definite	NFE2L2	CHEMBL320361		DTC
NFE2L2	NFE2L2	Definite	NFE2L2	CHEMBL581872		DTC
NFE2L2	NFE2L2	Definite	NFE2L2	TYRPHOSTIN A9		DTC
NFE2L2	NFE2L2	Definite	NFE2L2	ROCAGLAMIDE		DTC
NFE2L2	NFE2L2	Definite	NFE2L2	METHYCLOTHIAZIDE		DTC
NFE2L2	NFE2L2	Definite	NFE2L2	RESACTIN A		DTC
NFE2L2	NFE2L2	Definite	NFE2L2	CHLOROPHENOTHANE		DTC
NFE2L2	NFE2L2	Definite	NFE2L2	IOBENGUANE		DTC
NFE2L2	NFE2L2	Definite	NFE2L2	9-AMINOCAMPTOTHECIN		DTC
NFE2L2	NFE2L2	Definite	NFE2L2	DISULFIRAM		DTC
NFE2L2	NFE2L2	Definite	NFE2L2	CARFILZOMIB		DTC
NFE2L2	NFE2L2	Definite	NFE2L2	LOPINAVIR		DTC
NFE2L2	NFE2L2	Definite	NFE2L2	CHLORMIDAZOLE		DTC
NFE2L2	NFE2L2	Definite	NFE2L2	CINOBUFOTALIN		DTC
NFE2L2	NFE2L2	Definite	NFE2L2	SIMETRIDE		DTC
NFE2L2	NFE2L2	Definite	NFE2L2	CHEMBL589711		DTC
NFE2L2	NFE2L2	Definite	NFE2L2	AMCINAFIDE		DTC
NFE2L2	NFE2L2	Definite	NFE2L2	ORTHOTOLIDINE		DTC
NFE2L2	NFE2L2	Definite	NFE2L2	CHEMBL38508		DTC
NFE2L2	NFE2L2	Definite	NFE2L2	BENZO[B]FLUORANTHENE		DTC
NFE2L2	NFE2L2	Definite	NFE2L2	DAIDZEIN		DTC
NFE2L2	NFE2L2	Definite	NFE2L2	SIMVASTATIN		NCI	17928392
NFE2L2	NFE2L2	Definite	NFE2L2	E-GUGGULSTERONE		DTC
NFE2L2	NFE2L2	Definite	NFE2L2	SPIRAMIDE		DTC
NFE2L2	NFE2L2	Definite	NFE2L2	EPIGALOCATECHIN GALLATE		NCI	16950787
NFE2L2	NFE2L2	Definite	NFE2L2	HALAZONE		DTC
NFE2L2	NFE2L2	Definite	NFE2L2	CANRENONE		DTC
NFE2L2	NFE2L2	Definite	NFE2L2	FURAZABOL		DTC
NFE2L2	NFE2L2	Definite	NFE2L2	CHEMBL1523215		DTC
NFE2L2	NFE2L2	Definite	NFE2L2	1-NAPHTHYLISOTHIOCYANATE		DTC
NFE2L2	NFE2L2	Definite	NFE2L2	2-PHENYLPHENOL		DTC
NFE2L2	NFE2L2	Definite	NFE2L2	CHEMBL600908		DTC
NFE2L2	NFE2L2	Definite	NFE2L2	TRICYCLAZOLE		DTC
NFE2L2	NFE2L2	Definite	NFE2L2	FUMAGILLIN		DTC
NFE2L2	NFE2L2	Definite	NFE2L2	DIBENZOYLMETHANE		DTC
NFE2L2	NFE2L2	Definite	NFE2L2	CHEMBL582030		DTC
NFE2L2	NFE2L2	Definite	NFE2L2	TRIBUTYLCHLOROSTANNANE		DTC
NFE2L2	NFE2L2	Definite	NFE2L2	MANEB		DTC
NFE2L2	NFE2L2	Definite	NFE2L2	CHEMBL585439		DTC
NFE2L2	NFE2L2	Definite	NFE2L2	PROCHLORAZ		DTC
NFE2L2	NFE2L2	Definite	NFE2L2	DEBRISOQUIN SULFATE		DTC
NFE2L2	NFE2L2	Definite	NFE2L2	4-CHLOROMERCURIBENZOIC ACID		DTC
NFE2L2	NFE2L2	Definite	NFE2L2	CHEMBL167529		DTC
NFE2L2	NFE2L2	Definite	NFE2L2	PIPOXOLAN HYDROCHLORIDE		DTC
NFE2L2	NFE2L2	Definite	NFE2L2	2-BROMOETHANOL		DTC
NFE2L2	NFE2L2	Definite	NFE2L2	GENISTEIN		DTC
NFE2L2	NFE2L2	Definite	NFE2L2	INDOLE-3-CARBINOL		DTC
NFE2L2	NFE2L2	Definite	NFE2L2	EXEMESTANE		DTC
NFE2L2	NFE2L2	Definite	NFE2L2	CYMOXANIL		DTC
NFE2L2	NFE2L2	Definite	NFE2L2	CHEMBL1537417		DTC
NFE2L2	NFE2L2	Definite	NFE2L2	CALCIPOTRIENE		DTC
NFE2L2	NFE2L2	Definite	NFE2L2	CHEMBL531079		DTC
NFE2L2	NFE2L2	Definite	NFE2L2	DIMETHISTERONE		DTC
NFE2L2	NFE2L2	Definite	NFE2L2	LITHOCHOLIC ACID		DTC
NFE2L2	NFE2L2	Definite	NFE2L2	CARFENTRAZONE-ETHYL		DTC
NFE2L2	NFE2L2	Definite	NFE2L2	IROFULVEN		NCI	9195958
NFE2L2	NFE2L2	Definite	NFE2L2	EUPAROTIN ACETATE		DTC
NFE2L2	NFE2L2	Definite	NFE2L2	BENZO(K)FLUORANTHENE		DTC
NFE2L2	NFE2L2	Definite	NFE2L2	MOLINATE		DTC
NFE2L2	NFE2L2	Definite	NFE2L2	THIOCYCLAM HYDROGEN OXALATE		DTC
NFE2L2	NFE2L2	Definite	NFE2L2	CURCUMIN		DTC	23742639
NFE2L2	NFE2L2	Definite	NFE2L2	ALPHA-ENDOSULFAN		DTC
NFE2L2	NFE2L2	Definite	NFE2L2	CADMIUM DICHLORIDE		DTC
NFE2L2	NFE2L2	Definite	NFE2L2	METHOPRENE		DTC
NFE2L2	NFE2L2	Definite	NFE2L2	NEOSTIGMINE METHYLSULFATE		DTC
NFE2L2	NFE2L2	Definite	NFE2L2	CHEMBL584883		DTC
NFE2L2	NFE2L2	Definite	NFE2L2	BECLOMETHASONE		DTC
NFE2L2	NFE2L2	Definite	NFE2L2	DAZOMET		DTC
NFE2L2	NFE2L2	Definite	NFE2L2	FLUORANTHENE		DTC
NFE2L2	NFE2L2	Definite	NFE2L2	TETRAZOLIUM RED		DTC
NFE2L2	NFE2L2	Definite	NFE2L2	FIPRONIL		DTC
NFE2L2	NFE2L2	Definite	NFE2L2	CHEMBL443343		DTC
NFE2L2	NFE2L2	Definite	NFE2L2	IONOMYCIN		NCI	15294043
NFE2L2	NFE2L2	Definite	NFE2L2	METHYLPREDNISOLONE		DTC
NFE2L2	NFE2L2	Definite	NFE2L2	PROPACHLOR		DTC
NFE2L2	NFE2L2	Definite	NFE2L2	FLUOXASTROBIN		DTC
NFE2L2	NFE2L2	Definite	NFE2L2	THIRAM		DTC
NFE2L2	NFE2L2	Definite	NFE2L2	2,4-DINITROPHENOL		DTC
NFE2L2	NFE2L2	Definite	NFE2L2	IOPANOIC ACID		DTC
NFE2L2	NFE2L2	Definite	NFE2L2	AZATHIOPRINE		DTC
NFE2L2	NFE2L2	Definite	NFE2L2	CHEMBL586982		DTC
NFE2L2	NFE2L2	Definite	NFE2L2	NOCODAZOLE		DTC
NFE2L2	NFE2L2	Definite	NFE2L2	BUPROFEZIN		DTC
NFE2L2	NFE2L2	Definite	NFE2L2	CHEMBL295337		DTC
NFE2L2	NFE2L2	Definite	NFE2L2	PAPAVERINE		DTC
NFE2L2	NFE2L2	Definite	NFE2L2	CHEMBL482050		DTC
NFE2L2	NFE2L2	Definite	NFE2L2	CHEMBL600734		DTC
NFE2L2	NFE2L2	Definite	NFE2L2	CITRIC ACID		DTC
NFE2L2	NFE2L2	Definite	NFE2L2	CHEMBL81782		DTC
NFE2L2	NFE2L2	Definite	NFE2L2	NIFUROXAZIDE		DTC
NFE2L2	NFE2L2	Definite	NFE2L2	CHLOROTRIPHENYLSTANNANE		DTC
NFE2L2	NFE2L2	Definite	NFE2L2	(1R)-TRANS-TETRAMETHRIN		DTC
NFE2L2	NFE2L2	Definite	NFE2L2	CHEMBL578929		DTC
NFE2L2	NFE2L2	Definite	NFE2L2	TELMISARTAN		DTC
NFE2L2	NFE2L2	Definite	NFE2L2	FURAZOLIDONE		DTC
NFE2L2	NFE2L2	Definite	NFE2L2	CLOCORTOLONE PIVALATE		DTC
NFE2L2	NFE2L2	Definite	NFE2L2	TRILOSTANE		DTC
NFE2L2	NFE2L2	Definite	NFE2L2	BUTYLPARABEN		DTC
NFE2L2	NFE2L2	Definite	NFE2L2	SPIPERONE		DTC
NFE2L2	NFE2L2	Definite	NFE2L2	CLIOQUINOL		DTC
NFE2L2	NFE2L2	Definite	NFE2L2	CHEMBL606167		DTC
NFE2L2	NFE2L2	Definite	NFE2L2	CHEMBL529986		DTC
NFE2L2	NFE2L2	Definite	NFE2L2	KEPONE		DTC
NFE2L2	NFE2L2	Definite	NFE2L2	THONZONIUM BROMIDE		DTC
NFE2L2	NFE2L2	Definite	NFE2L2	WHILE OLIVETOL		DTC
NFE2L2	NFE2L2	Definite	NFE2L2	CHEMBL583351		DTC
NFE2L2	NFE2L2	Definite	NFE2L2	2-METHOXY-1,4-NAPHTHOQUINONE		DTC
NFE2L2	NFE2L2	Definite	NFE2L2	CHEMBL1098875		DTC
NFE2L2	NFE2L2	Definite	NFE2L2	ALOE-EMODIN		DTC
NFE2L2	NFE2L2	Definite	NFE2L2	OCTABENZONE		DTC
NFE2L2	NFE2L2	Definite	NFE2L2	CLIOXANIDE		DTC
NFE2L2	NFE2L2	Definite	NFE2L2	CHEMBL600313		DTC
NFE2L2	NFE2L2	Definite	NFE2L2	ROTENONE		DTC
NFE2L2	NFE2L2	Definite	NFE2L2	MEDROXYPROGESTERONE ACETATE		DTC
NFE2L2	NFE2L2	Definite	NFE2L2	TETRADIFON		DTC
NFE2L2	NFE2L2	Definite	NFE2L2	AZACITIDINE		DTC
NFE2L2	NFE2L2	Definite	NFE2L2	AMINOCARB		DTC
NFE2L2	NFE2L2	Definite	NFE2L2	ANCITABINE		DTC
NFE2L2	NFE2L2	Definite	NFE2L2	CHEMBL591631		DTC
NFE2L2	NFE2L2	Definite	NFE2L2	CHEMBL220845		DTC
NFE2L2	NFE2L2	Definite	NFE2L2	RESVERATROL		DTC
NFE2L2	NFE2L2	Definite	NFE2L2	DOCEBENONE		DTC
NFE2L2	NFE2L2	Definite	NFE2L2	CLORGYLINE HYDROCHLORIDE		DTC
NFE2L2	NFE2L2	Definite	NFE2L2	BUTACHLOR		DTC
NFE2L2	NFE2L2	Definite	NFE2L2	VORINOSTAT		DTC
NFE2L2	NFE2L2	Definite	NFE2L2	BENZO[E]PYRENE		DTC
NFE2L2	NFE2L2	Definite	NFE2L2	DICUMAROL		DTC|NCI	12584558
NFE2L2	NFE2L2	Definite	NFE2L2	CYCLOASPEPTIDE A		DTC
NFE2L2	NFE2L2	Definite	NFE2L2	CHEMBL275260		DTC
NFE2L2	NFE2L2	Definite	NFE2L2	MORICIZINE HYDROCHLORIDE		DTC
NFE2L2	NFE2L2	Definite	NFE2L2	CHEMBL156959		DTC
NFE2L2	NFE2L2	Definite	NFE2L2	PD-169316		DTC
NFE2L2	NFE2L2	Definite	NFE2L2	CHEMBL29878		DTC
NFE2L2	NFE2L2	Definite	NFE2L2	BROMOCRIPTINE		NCI	18455424
NFE2L2	NFE2L2	Definite	NFE2L2	CHEMBL2095095		DTC
NFE2L2	NFE2L2	Definite	NFE2L2	T091317		DTC
NFE2L2	NFE2L2	Definite	NFE2L2	HALCINONIDE		DTC
NFE2L2	NFE2L2	Definite	NFE2L2	DIFLUNISAL		DTC
NFE2L2	NFE2L2	Definite	NFE2L2	RABEPRAZOLE SODIUM		DTC
NFE2L2	NFE2L2	Definite	NFE2L2	CHEMBL584269		DTC
NFE2L2	NFE2L2	Definite	NFE2L2	HYDROCORTISONE HEMISUCCINATE		DTC
NFE2L2	NFE2L2	Definite	NFE2L2	TRIAMCINOLONE ACETONIDE		DTC
NFE2L2	NFE2L2	Definite	NFE2L2	PARAROSANILINE		DTC
NFE2L2	NFE2L2	Definite	NFE2L2	TOPOTECAN HYDROCHLORIDE		DTC
NFE2L2	NFE2L2	Definite	NFE2L2	TRICLOSAN		DTC
NFE2L2	NFE2L2	Definite	NFE2L2	AMLEXANOX		DTC
NFE2L2	NFE2L2	Definite	NFE2L2	TOLFENAMIC ACID		DTC
NFE2L2	NFE2L2	Definite	NFE2L2	AZOXYSTROBIN		DTC
NFE2L2	NFE2L2	Definite	NFE2L2	CHEMBL138061		DTC
NFE2L2	NFE2L2	Definite	NFE2L2	ROSIGLITAZONE MALEATE		DTC
NFE2L2	NFE2L2	Definite	NFE2L2	ALLO-OCIMENE		DTC
NFE2L2	NFE2L2	Definite	NFE2L2	KINETIN RIBOSIDE		DTC
NFE2L2	NFE2L2	Definite	NFE2L2	NITRILOTRIACETIC ACID		DTC
NFE2L2	NFE2L2	Definite	NFE2L2	TOLONIUM CHLORIDE		DTC
NFE2L2	NFE2L2	Definite	NFE2L2	CHEMBL585656		DTC
NFE2L2	NFE2L2	Definite	NFE2L2	PAPAVERINE HYDROCHLORIDE		DTC
NFE2L2	NFE2L2	Definite	NFE2L2	CHEMBL299853		DTC
NFE2L2	NFE2L2	Definite	NFE2L2	CALCIMYCIN		DTC
NFE2L2	NFE2L2	Definite	NFE2L2	INDIGO		DTC
NFE2L2	NFE2L2	Definite	NFE2L2	CHEMBL592363		DTC
NFE2L2	NFE2L2	Definite	NFE2L2	TIBOLONE		DTC
NFE2L2	NFE2L2	Definite	NFE2L2	TROVAFLOXACIN MESYLATE		DTC
NFE2L2	NFE2L2	Definite	NFE2L2	CARBARIL		DTC
NFE2L2	NFE2L2	Definite	NFE2L2	METOLACHOR		DTC
NFE2L2	NFE2L2	Definite	NFE2L2	STREPTONIGRIN		DTC
NFE2L2	NFE2L2	Definite	NFE2L2	CHEMBL285157		DTC
NFE2L2	NFE2L2	Definite	NFE2L2	LYCOPENE		NCI	18566994
NFE2L2	NFE2L2	Definite	NFE2L2	GITOXIN		DTC
NFE2L2	NFE2L2	Definite	NFE2L2	PRAZEPAM		DTC
NFE2L2	NFE2L2	Definite	NFE2L2	BIS(DIMETHYLAMINETHIOCARBONYL)MONOSULFIDE		DTC
NFE2L2	NFE2L2	Definite	NFE2L2	DOXORUBICIN		NCI	18413364
NFE2L2	NFE2L2	Definite	NFE2L2	2-METHOXYESTRADIOL		DTC
NFE2L2	NFE2L2	Definite	NFE2L2	HEXACHLOROPHENE		DTC
NFE2L2	NFE2L2	Definite	NFE2L2	BUFOGENIN		DTC
NFE2L2	NFE2L2	Definite	NFE2L2	HYDROCORTISONE BUTYRATE		DTC
NFE2L2	NFE2L2	Definite	NFE2L2	DIGITOXIN		DTC
NFE2L2	NFE2L2	Definite	NFE2L2	ETHACRYNIC ACID		DTC
NFE2L2	NFE2L2	Definite	NFE2L2	2-ACETYLAMINOFLUORENE		DTC
NFE2L2	NFE2L2	Definite	NFE2L2	CYCLOHEXIMIDE		DTC
NFE2L2	NFE2L2	Definite	NFE2L2	CHEMBL167316		DTC
NFE2L2	NFE2L2	Definite	NFE2L2	ISOPROPYL PALMITATE		DTC
NFE2L2	NFE2L2	Definite	NFE2L2	PIFEXOLE		DTC
NFE2L2	NFE2L2	Definite	NFE2L2	CHEMBL577660		DTC
NFE2L2	NFE2L2	Definite	NFE2L2	5,7-DIHYDROXY-4-METHYLCOUMARIN		DTC
NFE2L2	NFE2L2	Definite	NFE2L2	CHEMBL599943		DTC
NFE2L2	NFE2L2	Definite	NFE2L2	PHOSALONE		DTC
NFE2L2	NFE2L2	Definite	NFE2L2	E324		DTC
NFE2L2	NFE2L2	Definite	NFE2L2	FENPYROXYMATE		DTC
NFE2L2	NFE2L2	Definite	NFE2L2	NORGESTREL		DTC
NFE2L2	NFE2L2	Definite	NFE2L2	FLUTAMIDE		DTC|NCI	16055512
NFE2L2	NFE2L2	Definite	NFE2L2	PHENYLPYRUVATE		DTC
NFE2L2	NFE2L2	Definite	NFE2L2	CHEMBL1287980		DTC
NFE2L2	NFE2L2	Definite	NFE2L2	CHEMBL1863271		DTC
NFE2L2	NFE2L2	Definite	NFE2L2	CHEMBL1453126		DTC
NFE2L2	NFE2L2	Definite	NFE2L2	CHLOROXYLENOL		DTC
NFE2L2	NFE2L2	Definite	NFE2L2	CHEMBL593366		DTC
NFE2L2	NFE2L2	Definite	NFE2L2	KAMEBANIN		DTC
NFE2L2	NFE2L2	Definite	NFE2L2	3-METHYLCHOLANTHRENE		DTC
NFE2L2	NFE2L2	Definite	NFE2L2	HYDROCORTISONE VALERATE		DTC
NFE2L2	NFE2L2	Definite	NFE2L2	CYCLOSPORINE		DTC
NFE2L2	NFE2L2	Definite	NFE2L2	DEXBUDESONIDE		DTC
NFE2L2	NFE2L2	Definite	NFE2L2	4-NONYLPHENOL		DTC
NFE2L2	NFE2L2	Definite	NFE2L2	RESMETHRIN		DTC
NFE2L2	NFE2L2	Definite	NFE2L2	CHEMBL1873684		DTC
NFE2L2	NFE2L2	Definite	NFE2L2	2,4-HEXADIENAL		DTC
NFE2L2	NFE2L2	Definite	NFE2L2	PREDNISOLONE ACETATE		DTC
NFE2L2	NFE2L2	Definite	NFE2L2	PYRIPROXYFEN		DTC
NFE2L2	NFE2L2	Definite	NFE2L2	CHEMBL53738		DTC
NFE2L2	NFE2L2	Definite	NFE2L2	NEPAPRAZOLE		DTC
NFE2L2	NFE2L2	Definite	NFE2L2	CHEMBL297304		DTC
NFE2L2	NFE2L2	Definite	NFE2L2	2-MERCAPTOBENZOTHIAZOLE		DTC
NFE2L2	NFE2L2	Definite	NFE2L2	CHEMBL587229		DTC
NFE2L2	NFE2L2	Definite	NFE2L2	CHEMBL601822		DTC
NFE2L2	NFE2L2	Definite	NFE2L2	VANOXERINE		DTC
NFE2L2	NFE2L2	Definite	NFE2L2	PHENTOLAMINE MESYLATE		DTC
NFE2L2	NFE2L2	Definite	NFE2L2	THIOPHANATE METHYL		DTC
NFE2L2	NFE2L2	Definite	NFE2L2	CHEMBL254077		DTC
NFE2L2	NFE2L2	Definite	NFE2L2	PHENAZINE		DTC
NFE2L2	NFE2L2	Definite	NFE2L2	PYROGALLOL		DTC
NFE2L2	NFE2L2	Definite	NFE2L2	PHENOXYBENZAMINE HYDROCHLORIDE		DTC
NFE2L2	NFE2L2	Definite	NFE2L2	CHEMBL598263		DTC
NFE2L2	NFE2L2	Definite	NFE2L2	ANISOMYCIN		DTC
NFE2L2	NFE2L2	Definite	NFE2L2	METHACHOLINE CHLORIDE		DTC
NFE2L2	NFE2L2	Definite	NFE2L2	ATORVASTATIN CALCIUM		DTC
NFE2L2	NFE2L2	Definite	NFE2L2	CHEMBL591412		DTC
NFE2L2	NFE2L2	Definite	NFE2L2	MOMETASONE FUROATE		DTC
NFE2L2	NFE2L2	Definite	NFE2L2	HARMINE HYDROCHLORIDE		DTC
NFE2L2	NFE2L2	Definite	NFE2L2	CHEMBL529138		DTC
NFE2L2	NFE2L2	Definite	NFE2L2	STILONIUM IODIDE		DTC
NFE2L2	NFE2L2	Definite	NFE2L2	PROCHLORPERAZINE EDISYLATE		DTC
NFE2L2	NFE2L2	Definite	NFE2L2	MONOBENZONE		DTC
NFE2L2	NFE2L2	Definite	NFE2L2	PYRACLOSTROBIN		DTC
NFE2L2	NFE2L2	Definite	NFE2L2	CHEMBL531268		DTC
NFE2L2	NFE2L2	Definite	NFE2L2	BISPHENOL A		DTC
NFE2L2	NFE2L2	Definite	NFE2L2	TRETAZICAR		DTC
NFE2L2	NFE2L2	Definite	NFE2L2	IDAZOXAN		DTC
NFE2L2	NFE2L2	Definite	NFE2L2	NAMODENOSON		DTC
NFE2L2	NFE2L2	Definite	NFE2L2	ANGUSTIBALIN		DTC
NFE2L2	NFE2L2	Definite	NFE2L2	TAZAROTENE		DTC
NFE2L2	NFE2L2	Definite	NFE2L2	DOPAMINE HYDROCHLORIDE		DTC
NFE2L2	NFE2L2	Definite	NFE2L2	PIOGLITAZONE HYDROCHLORIDE		DTC
NFE2L2	NFE2L2	Definite	NFE2L2	APIGENIN		DTC
NFE2L2	NFE2L2	Definite	NFE2L2	CHEMBL609438		DTC
NFE2L2	NFE2L2	Definite	NFE2L2	MITOTANE		DTC
NFE2L2	NFE2L2	Definite	NFE2L2	AZAMETHIPHOS		DTC
NFE2L2	NFE2L2	Definite	NFE2L2	BROMOCRIPTINE MESYLATE		DTC
NFE2L2	NFE2L2	Definite	NFE2L2	LANATOSIDE C		DTC
NFE2L2	NFE2L2	Definite	NFE2L2	NISOLDIPINE		DTC
NFE2L2	NFE2L2	Definite	NFE2L2	BENZOFURAN		DTC
NFE2L2	NFE2L2	Definite	NFE2L2	ACTINONIN		DTC
NFE2L2	NFE2L2	Definite	NFE2L2	ARTEANNUIN B		DTC
NFE2L2	NFE2L2	Definite	NFE2L2	CHEMBL296021		DTC
NFE2L2	NFE2L2	Definite	NFE2L2	CARBENDAZIM		DTC
NFE2L2	NFE2L2	Definite	NFE2L2	CHLORPYRIFOS		DTC
NFE2L2	NFE2L2	Definite	NFE2L2	PYRIDABEN		DTC
NFE2L2	NFE2L2	Definite	NFE2L2	PYRAFLUFEN-ETHYL		DTC
NFE2L2	NFE2L2	Definite	NFE2L2	NAPHTHOQUINONE		DTC
NFE2L2	NFE2L2	Definite	NFE2L2	ARISTOLOCHIC ACID		DTC
NFE2L2	NFE2L2	Definite	NFE2L2	STAUROSPORINE		NCI	11035812
NFE2L2	NFE2L2	Definite	NFE2L2	CHEMBL600360		DTC
NFE2L2	NFE2L2	Definite	NFE2L2	CHEMBL587389		DTC
NFE2L2	NFE2L2	Definite	NFE2L2	CHEMBL128729		DTC	23742639
NFE2L2	NFE2L2	Definite	NFE2L2	ADEFOVIR DIPIVOXIL		DTC
NFE2L2	NFE2L2	Definite	NFE2L2	PHENAZINE-1-CARBOXYLIC ACID		DTC
NFE2L2	NFE2L2	Definite	NFE2L2	CHEMBL582073		DTC
NFE2L2	NFE2L2	Definite	NFE2L2	CHEMBL388823		DTC
NFE2L2	NFE2L2	Definite	NFE2L2	CHEMBL1990783		DTC
NFE2L2	NFE2L2	Definite	NFE2L2	CHEMBL163970		DTC
NFE2L2	NFE2L2	Definite	NFE2L2	CHEMBL538965		DTC
NFE2L2	NFE2L2	Definite	NFE2L2	DARGLITAZONE		DTC
NFE2L2	NFE2L2	Definite	NFE2L2	COLCHICINE		DTC
NFE2L2	NFE2L2	Definite	NFE2L2	OXADIAZON		DTC
NFE2L2	NFE2L2	Definite	NFE2L2	PROPARGITE		DTC
NFE2L2	NFE2L2	Definite	NFE2L2	PROROXAN HYDROCHLORIDE		DTC
NFE2L2	NFE2L2	Definite	NFE2L2	CHEMBL578512		DTC
NFE2L2	NFE2L2	Definite	NFE2L2	METHYLEUGENOL		DTC
NFE2L2	NFE2L2	Definite	NFE2L2	AROMATICIN		DTC
NFE2L2	NFE2L2	Definite	NFE2L2	CHEMBL578502		DTC
NFE2L2	NFE2L2	Definite	NFE2L2	CHEMBL531710		DTC
NFE2L2	NFE2L2	Definite	NFE2L2	CAMPTOTHECIN		DTC
NFE2L2	NFE2L2	Definite	NFE2L2	EMODIN		DTC
NFE2L2	NFE2L2	Definite	NFE2L2	CHEMBL601547		DTC
NFE2L2	NFE2L2	Definite	NFE2L2	CHEMBL428064		DTC
NFE2L2	NFE2L2	Definite	NFE2L2	BREFELDIN A		DTC
NFE2L2	NFE2L2	Definite	NFE2L2	GAMMA-CYHALOTHRIN		DTC
NFE2L2	NFE2L2	Definite	NFE2L2	ORYZALIN		DTC
NFE2L2	NFE2L2	Definite	NFE2L2	CORTICOSTERONE		DTC
NFE2L2	NFE2L2	Definite	NFE2L2	DIFLORASONE DIACETATE		DTC
NFE2L2	NFE2L2	Definite	NFE2L2	CHEMBL576409		DTC
NFE2L2	NFE2L2	Definite	NFE2L2	FOSPIRATE		DTC
NFE2L2	NFE2L2	Definite	NFE2L2	DIETHYLSTILBESTROL		DTC
NFE2L2	NFE2L2	Definite	NFE2L2	BENZOQUINONE		DTC
NFE2L2	NFE2L2	Definite	NFE2L2	STANOLONE		DTC
NFE2L2	NFE2L2	Definite	NFE2L2	ACETOCHLOR		DTC
NFE2L2	NFE2L2	Definite	NFE2L2	2-AMINOANTHRACENE		DTC
NFE2L2	NFE2L2	Definite	NFE2L2	MEFENAMIC ACID		DTC
NFE2L2	NFE2L2	Definite	NFE2L2	CHEMBL591178		DTC
NFE2L2	NFE2L2	Definite	NFE2L2	1-HYDROXY-4-ETHOXYBENZENE		DTC
NFE2L2	NFE2L2	Definite	NFE2L2	EFAVIRENZ		DTC
NFE2L2	NFE2L2	Definite	NFE2L2	DOPAMINE		DTC
NFE2L2	NFE2L2	Definite	NFE2L2	SALICYLANILIDE		DTC
NFE2L2	NFE2L2	Definite	NFE2L2	ABSCISIC ACID		DTC
NFE2L2	NFE2L2	Definite	NFE2L2	DIPHENADIONE		DTC
NFE2L2	NFE2L2	Definite	NFE2L2	IPCONAZOLE		DTC
NFE2L2	NFE2L2	Definite	NFE2L2	METHABENZTHIAZURON		DTC
NFE2L2	NFE2L2	Definite	NFE2L2	CHEMBL1579130		DTC
NFE2L2	NFE2L2	Definite	NFE2L2	LEFLUNOMIDE		DTC
NFE2L2	NFE2L2	Definite	NFE2L2	CHEMBL1481509		DTC
NFE2L2	NFE2L2	Definite	NFE2L2	CHEMBL73380		DTC
NFE2L2	NFE2L2	Definite	NFE2L2	NANAOMYCIN		DTC
NFE2L2	NFE2L2	Definite	NFE2L2	PHENAZOPYRIDINE HYDROCHLORIDE		DTC
NFE2L2	NFE2L2	Definite	NFE2L2	THIOGUANINE		DTC
NFE2L2	NFE2L2	Definite	NFE2L2	BITERTANOL		DTC
NFE2L2	NFE2L2	Definite	NFE2L2	DIELDRIN		DTC
NFE2L2	NFE2L2	Definite	NFE2L2	TROGLITAZONE		DTC
NFE2L2	NFE2L2	Definite	NFE2L2	CYCLOFENIL		DTC
NFE2L2	NFE2L2	Definite	NFE2L2	YANGONIN		DTC
NFE2L2	NFE2L2	Definite	NFE2L2	ETOXAZOLE		DTC
NFE2L2	NFE2L2	Definite	NFE2L2	ALACHLOR		DTC
NFE2L2	NFE2L2	Definite	NFE2L2	CHEMBL578675		DTC
NFE2L2	NFE2L2	Definite	NFE2L2	MERCAPTOPURINE		DTC
NFE2L2	NFE2L2	Definite	NFE2L2	CHEMBL224318		DTC
NFE2L2	NFE2L2	Definite	NFE2L2	CHEMBL600692		DTC
NFE2L2	NFE2L2	Definite	NFE2L2	BROMETHALIN		DTC
NFE2L2	NFE2L2	Definite	NFE2L2	STROPHANTHIDIN		DTC
NFE2L2	NFE2L2	Definite	NFE2L2	CHEMBL584442		DTC
NFE2L2	NFE2L2	Definite	NFE2L2	THIOINOSINE		DTC
NFE2L2	NFE2L2	Definite	NFE2L2	METHYL ABIETATE		DTC
NFE2L2	NFE2L2	Definite	NFE2L2	CHRYSOPHANOL		DTC
NFE2L2	NFE2L2	Definite	NFE2L2	PELUBIPROFEN		DTC
NFE2L2	NFE2L2	Definite	NFE2L2	STANOZOLOL		DTC
NFE2L2	NFE2L2	Definite	NFE2L2	CHEMBL1362503		DTC
NFE2L2	NFE2L2	Definite	NFE2L2	DACTOLISIB		DTC
NFE2L2	NFE2L2	Definite	NFE2L2	LINOLEIC ACID		DTC
NFE2L2	NFE2L2	Definite	NFE2L2	MENADIONE		DTC
NFE2L2	NFE2L2	Definite	NFE2L2	CHEMBL596839		DTC
NFE2L2	NFE2L2	Definite	NFE2L2	HARMINE		DTC
NFE2L2	NFE2L2	Definite	NFE2L2	CHEMBL598903		DTC
NFE2L2	NFE2L2	Definite	NFE2L2	PENTAMIDINE ISETHIONATE		DTC
NFE2L2	NFE2L2	Definite	NFE2L2	CHEMBL225563		DTC
NFE2L2	NFE2L2	Definite	NFE2L2	PYRITHIONE SODIUM		DTC
NFE2L2	NFE2L2	Definite	NFE2L2	MELENGESTROL ACETATE		DTC
NFE2L2	NFE2L2	Definite	NFE2L2	TOSUFLOXACIN TOSYLATE		DTC
NFE2L2	NFE2L2	Definite	NFE2L2	CHLORDANE		DTC
NFE2L2	NFE2L2	Definite	NFE2L2	LASALOCID A SODIUM		DTC
NFE2L2	NFE2L2	Definite	NFE2L2	FLUMETHASONE PIVALATE		DTC
NFE2L2	NFE2L2	Definite	NFE2L2	CHEMBL604528		DTC
NFE2L2	NFE2L2	Definite	NFE2L2	FIPEXIDE HYDROCHLORIDE		DTC
NFE2L2	NFE2L2	Definite	NFE2L2	INDOMETHACIN		NCI	11909699
NFE2L2	NFE2L2	Definite	NFE2L2	CHEMBL592305		DTC
NFE2L2	NFE2L2	Definite	NFE2L2	1-NITROPYRENE		DTC
NFE2L2	NFE2L2	Definite	NFE2L2	CHEMBL578636		DTC
NFE2L2	NFE2L2	Definite	NFE2L2	CHEMBL585591		DTC
NFE2L2	NFE2L2	Definite	NFE2L2	CHEMBL515617		DTC
NFE2L2	NFE2L2	Definite	NFE2L2	MEDRYSONE		DTC
NFE2L2	NFE2L2	Definite	NFE2L2	FLUORODIFEN		DTC
NFE2L2	NFE2L2	Definite	NFE2L2	6-CHLOROFLAVONE		DTC
NFE2L2	NFE2L2	Definite	NFE2L2	LUFENURON		DTC
NFE2L2	NFE2L2	Definite	NFE2L2	CHEMBL54918		DTC
NFE2L2	NFE2L2	Definite	NFE2L2	MALINAMIDE		DTC
NFE2L2	NFE2L2	Definite	NFE2L2	NITROFURAZONE		DTC
NFE2L2	NFE2L2	Definite	NFE2L2	ACROLEIN		DTC
NFE2L2	NFE2L2	Definite	NFE2L2	PHENANTHROLINE		DTC
NFE2L2	NFE2L2	Definite	NFE2L2	CHEMBL601757		DTC
NFE2L2	NFE2L2	Definite	NFE2L2	METHOTREXATE		DTC
NFE2L2	NFE2L2	Definite	NFE2L2	ETHYNODIOL DIACETATE		DTC
NFE2L2	NFE2L2	Definite	NFE2L2	CHEMBL600334		DTC
NFE2L2	NFE2L2	Definite	NFE2L2	MESO-HEXESTROL		DTC
NFE2L2	NFE2L2	Definite	NFE2L2	DICHLORVOS		DTC
NFE2L2	NFE2L2	Definite	NFE2L2	SORAFENIB TOSYLATE		DTC
NFE2L2	NFE2L2	Definite	NFE2L2	CHEMBL609570		DTC
NFE2L2	NFE2L2	Definite	NFE2L2	9,10-PHENANTHRENEQUINONE		DTC
NFE2L2	NFE2L2	Definite	NFE2L2	DIHYDROXANTHOHUMOL		DTC
NFE2L2	NFE2L2	Definite	NFE2L2	SB-242084		DTC
NFE2L2	NFE2L2	Definite	NFE2L2	DIBUCAINE HYDROCHLORIDE		DTC
NFE2L2	NFE2L2	Definite	NFE2L2	ROSIGLITAZONE		NCI	18302760
NFE2L2	NFE2L2	Definite	NFE2L2	BENODANIL		DTC
NFE2L2	NFE2L2	Definite	NFE2L2	BIFENAZATE		DTC
NFE2L2	NFE2L2	Definite	NFE2L2	ELLIPTECINE		DTC
NFE2L2	NFE2L2	Definite	NFE2L2	SOFALCONE		DTC
NFE2L2	NFE2L2	Definite	NFE2L2	CHEMBL1304363		DTC
NFE2L2	NFE2L2	Definite	NFE2L2	8-CYCLOPENTYLTHEOPHYLLINE		DTC
NFE2L2	NFE2L2	Definite	NFE2L2	AURIN		DTC
NFE2L2	NFE2L2	Definite	NFE2L2	BRONOPOL		DTC
NFE2L2	NFE2L2	Definite	NFE2L2	RONNEL		DTC
NFE2L2	NFE2L2	Definite	NFE2L2	ENDOSULFAN		DTC
NFE2L2	NFE2L2	Definite	NFE2L2	OUABAIN		DTC
NFE2L2	NFE2L2	Definite	NFE2L2	DIBENZ[A,H]ANTHRACENE		DTC
NFE2L2	NFE2L2	Definite	NFE2L2	GALLIC ACID		DTC
NFE2L2	NFE2L2	Definite	NFE2L2	CHEMBL388979		DTC
NFE2L2	NFE2L2	Definite	NFE2L2	CHEMBL535307		DTC
NFE2L2	NFE2L2	Definite	NFE2L2	TPCK		DTC
NFE2L2	NFE2L2	Definite	NFE2L2	CHEMBL581880		DTC
NFE2L2	NFE2L2	Definite	NFE2L2	CHEMBL578915		DTC
NFE2L2	NFE2L2	Definite	NFE2L2	TENATOPRAZOLE		DTC
NFE2L2	NFE2L2	Definite	NFE2L2	CHEMBL528181		DTC
NFE2L2	NFE2L2	Definite	NFE2L2	CHEMBL582055		DTC
NFE2L2	NFE2L2	Definite	NFE2L2	FLUDARABINE		DTC
NFE2L2	NFE2L2	Definite	NFE2L2	HYDROCORTISONE SODIUM SUCCINATE		DTC
NFE2L2	NFE2L2	Definite	NFE2L2	CHEMBL118417		DTC
NFE2L2	NFE2L2	Definite	NFE2L2	CRUFOMATE		DTC
NFE2L2	NFE2L2	Definite	NFE2L2	BARDOXOLONE METHYL		DTC	26278028
NFE2L2	NFE2L2	Definite	NFE2L2	CHEMBL19954		DTC
NFE2L2	NFE2L2	Definite	NFE2L2	DILAZEP		DTC
NFE2L2	NFE2L2	Definite	NFE2L2	CHEMBL429095		DTC
NFE2L2	NFE2L2	Definite	NFE2L2	DESACETOXYMATRICARIN		DTC
NFE2L2	NFE2L2	Definite	NFE2L2	FLUFENACET		DTC
NFE2L2	NFE2L2	Definite	NFE2L2	PYRROLIDINE DITHIOCARBAMIC ACID, AMMONIUM SALT		DTC
NFE2L2	NFE2L2	Definite	NFE2L2	DEXAMETHASONE SODIUM PHOSPHATE		DTC
NFE2L2	NFE2L2	Definite	NFE2L2	DICHLORODIPHENYLDICHLOROETHYLENE		DTC
NFE2L2	NFE2L2	Definite	NFE2L2	KRESOXIM-METHYL		DTC
NFE2L2	NFE2L2	Definite	NFE2L2	NITROFEN		DTC
NFE2L2	NFE2L2	Definite	NFE2L2	CHEMBL527585		DTC
NFE2L2	NFE2L2	Definite	NFE2L2	A-443654		DTC
NFE2L2	NFE2L2	Definite	NFE2L2	DICHLOROPHEN		DTC
NFE2L2	NFE2L2	Definite	NFE2L2	DOXORUBICIN HYDROCHLORIDE		DTC
NFE2L2	NFE2L2	Definite	NFE2L2	CHEMBL259784		DTC
NFE2L2	NFE2L2	Definite	NFE2L2	CHEMBL599102		DTC
NFE2L2	NFE2L2	Definite	NFE2L2	PICONOL		DTC
NFE2L2	NFE2L2	Definite	NFE2L2	CHEMBL591876		DTC
NFE2L2	NFE2L2	Definite	NFE2L2	DIGITOXIGENIN		DTC
NFE2L2	NFE2L2	Definite	NFE2L2	CHEMBL597035		DTC
NFE2L2	NFE2L2	Definite	NFE2L2	CHEMBL591370		DTC
NFE2L2	NFE2L2	Definite	NFE2L2	BENOXACOR		DTC
NFE2L2	NFE2L2	Definite	NFE2L2	CELECOXIB		DTC
NFE2L2	NFE2L2	Definite	NFE2L2	P-TOLUENESULFONAMIDE		DTC
NFE2L2	NFE2L2	Definite	NFE2L2	FLOCTAFENINE		DTC
NFE2L2	NFE2L2	Definite	NFE2L2	CHEMBL601146		DTC
NFE2L2	NFE2L2	Definite	NFE2L2	NITROFURANTOIN		DTC
NFE2L2	NFE2L2	Definite	NFE2L2	TIOXOLONE		DTC
NFE2L2	NFE2L2	Definite	NFE2L2	(S)-ROSCOVITINE		DTC
NFE2L2	NFE2L2	Definite	NFE2L2	CHEMBL578504		DTC
NFE2L2	NFE2L2	Definite	NFE2L2	CHEMBL87568		DTC
NFE2L2	NFE2L2	Definite	NFE2L2	TILIQUINOL		DTC
NFE2L2	NFE2L2	Definite	NFE2L2	DEHYDROEPIANDROSTERONE ACETATE		DTC
NFE2L2	NFE2L2	Definite	NFE2L2	PAMICOGREL		DTC
NFE2L2	NFE2L2	Definite	NFE2L2	2-NITROFLUORENE		DTC
NFE2L2	NFE2L2	Definite	NFE2L2	OXYQUINOLINE SULFATE		DTC
NFE2L2	NFE2L2	Definite	NFE2L2	METHYL YELLOW		DTC
NFE2L2	NFE2L2	Definite	NFE2L2	MESOTRIONE		DTC
NFE2L2	NFE2L2	Definite	NFE2L2	CHEMBL530361		DTC
NFE2L2	NFE2L2	Definite	NFE2L2	PREGNENOLONE		DTC
NFE2L2	NFE2L2	Definite	NFE2L2	CHEMBL375270		DTC
NFE2L2	NFE2L2	Definite	NFE2L2	TOLPERISONE HYDROCHLORIDE		DTC
NFE2L2	NFE2L2	Definite	NFE2L2	FEPRAZONE		DTC
NFE2L2	NFE2L2	Definite	NFE2L2	NORETHINDRONE		DTC
NFE2L2	NFE2L2	Definite	NFE2L2	CHLORPYRIFOS-METHYL		DTC
NFE2L2	NFE2L2	Definite	NFE2L2	PENTACHLOROPHENOL		DTC
NFE2L2	NFE2L2	Definite	NFE2L2	ACAMPROSATE CALCIUM		DTC
NFE2L2	NFE2L2	Definite	NFE2L2	CHEMBL582983		DTC
NFE2L2	NFE2L2	Definite	NFE2L2	CEPHALOCHROMIN		DTC
NFE2L2	NFE2L2	Definite	NFE2L2	TRIPROLIDINE HYDROCHLORIDE		DTC
NFE2L2	NFE2L2	Definite	NFE2L2	METOPRINE		DTC
NFE2L2	NFE2L2	Definite	NFE2L2	LANSOPRAZOLE		DTC
NFE2L2	NFE2L2	Definite	NFE2L2	CHEMBL547977		DTC
NFE2L2	NFE2L2	Definite	NFE2L2	CHEMBL585502		DTC
NFE2L2	NFE2L2	Definite	NFE2L2	QUINIZARIN		DTC
NFE2L2	NFE2L2	Definite	NFE2L2	CHEMBL22062		DTC
NFE2L2	NFE2L2	Definite	NFE2L2	BUPIRIMATE		DTC
NFE2L2	NFE2L2	Definite	NFE2L2	BERBERINE CHLORIDE		DTC
NFE2L2	NFE2L2	Definite	NFE2L2	DINITROPHENYLENE		DTC
NFE2L2	NFE2L2	Definite	NFE2L2	TRIAMTERENE		DTC
NFE2L2	NFE2L2	Definite	NFE2L2	DIBROMOACETIC ACID		DTC
NFE2L2	NFE2L2	Definite	NFE2L2	WORTMANNIN		DTC|NCI	12391262
NFE2L2	NFE2L2	Definite	NFE2L2	LINOLENIC ACID		DTC
NFE2L2	NFE2L2	Definite	NFE2L2	METHYL ALCOHOL		DTC
NFE2L2	NFE2L2	Definite	NFE2L2	CHEMBL607253		DTC
NFE2L2	NFE2L2	Definite	NFE2L2	NELFINAVIR MESYLATE		DTC
NFE2L2	NFE2L2	Definite	NFE2L2	CATECHOL		DTC
NFE2L2	NFE2L2	Definite	NFE2L2	HEXYLRESORCINOL		DTC
NFE2L2	NFE2L2	Definite	NFE2L2	ANCITABINE HYDROCHLORIDE		DTC
NFE2L2	NFE2L2	Definite	NFE2L2	ALPHA-PHELLANDRENE		DTC
NFE2L2	NFE2L2	Definite	NFE2L2	KETOCONAZOLE		DTC
NFE2L2	NFE2L2	Definite	NFE2L2	BUMETANIDE		DTC
NFE2L2	NFE2L2	Definite	NFE2L2	LINTITRIPT		DTC
NFE2L2	NFE2L2	Definite	NFE2L2	PHENACYL CHLORIDE		DTC
NFE2L2	NFE2L2	Definite	NFE2L2	CHEMBL443949		DTC
NFE2L2	NFE2L2	Definite	NFE2L2	STIROFOS		DTC
NFE2L2	NFE2L2	Definite	NFE2L2	CHEMBL609027		DTC
NFE2L2	NFE2L2	Definite	NFE2L2	HYCANTHONE		DTC
NFE2L2	NFE2L2	Definite	NFE2L2	E232		DTC
NFE2L2	NFE2L2	Definite	NFE2L2	CHOLESTEROL		DTC
NFE2L2	NFE2L2	Definite	NFE2L2	ERGOCALCIFEROL		DTC
NFE2L2	NFE2L2	Definite	NFE2L2	GUGGULSTERONE		DTC
NFE2L2	NFE2L2	Definite	NFE2L2	CHEMBL536166		DTC
NFE2L2	NFE2L2	Definite	NFE2L2	CHEMBL253989		DTC
NFE2L2	NFE2L2	Definite	NFE2L2	METHYLPARABEN		DTC
NFE2L2	NFE2L2	Definite	NFE2L2	AZOSEMIDE		DTC
NFE2L2	NFE2L2	Definite	NFE2L2	LY-294002		DTC
NFE2L2	NFE2L2	Definite	NFE2L2	E319		DTC
NFE2L2	NFE2L2	Definite	NFE2L2	OXYCARBOXIN		DTC
NFE2L2	NFE2L2	Definite	NFE2L2	BIOALLETHRIN S-CYCLOPENTENYL ISOMER		DTC
NFE2L2	NFE2L2	Definite	NFE2L2	DANTHRON		DTC
NFE2L2	NFE2L2	Definite	NFE2L2	CHEMBL42355		DTC
NFE2L2	NFE2L2	Definite	NFE2L2	CHEMBL329673		DTC
NFE2L2	NFE2L2	Definite	NFE2L2	RETINAL		DTC
NFE2L2	NFE2L2	Definite	NFE2L2	GLUTARAL		DTC
NFE2L2	NFE2L2	Definite	NFE2L2	BORTEZOMIB		DTC
NFE2L2	NFE2L2	Definite	NFE2L2	DIBUTYLDICHLOROSTANNANE		DTC
NFE2L2	NFE2L2	Definite	NFE2L2	CLADRIBINE		DTC
NFE2L2	NFE2L2	Definite	NFE2L2	CHEMBL601320		DTC
NFE2L2	NFE2L2	Definite	NFE2L2	CHEMBL585240		DTC
NFE2L2	NFE2L2	Definite	NFE2L2	PIRITREXIM ISETHIONATE		DTC
NFE2L2	NFE2L2	Definite	NFE2L2	PINAFIDE		DTC
NFE2L2	NFE2L2	Definite	NFE2L2	DROMETRIZOLE		DTC
NFE2L2	NFE2L2	Definite	NFE2L2	CHEMBL601550		DTC
NFE2L2	NFE2L2	Definite	NFE2L2	THIAMINE		DTC
NFE2L2	NFE2L2	Definite	NFE2L2	TRIDECAN-1-OL		DTC
NFE2L2	NFE2L2	Definite	NFE2L2	CHEMBL598270		DTC
NFE2L2	NFE2L2	Definite	NFE2L2	CHLOROACETIC ACID		DTC
NFE2L2	NFE2L2	Definite	NFE2L2	EPIRUBICIN HYDROCHLORIDE		DTC
NFE2L2	NFE2L2	Definite	NFE2L2	CHEMBL1170485		DTC
NFE2L2	NFE2L2	Definite	NFE2L2	ACRIFLAVINE		DTC
NFE2L2	NFE2L2	Definite	NFE2L2	DICHLORISONE ACETATE		DTC
NFE2L2	NFE2L2	Definite	NFE2L2	CHLOROXURON		DTC
NFE2L2	NFE2L2	Definite	NFE2L2	CHEMBL586061		DTC
NFE2L2	NFE2L2	Definite	NFE2L2	CHEMBL601970		DTC
NFE2L2	NFE2L2	Definite	NFE2L2	CHEMBL590422		DTC
NFE2L2	NFE2L2	Definite	NFE2L2	DACTHAL		DTC
NFE2L2	NFE2L2	Definite	NFE2L2	NICLOSAMIDE		DTC
NFE2L2	NFE2L2	Definite	NFE2L2	SU-9516		DTC
NFE2L2	NFE2L2	Definite	NFE2L2	ALCOHOL		NCI	18759561
NFE2L2	NFE2L2	Definite	NFE2L2	CHEMBL530499		DTC
NFE2L2	NFE2L2	Definite	NFE2L2	CHEMBL1329443		DTC
NFE2L2	NFE2L2	Definite	NFE2L2	NIFEDIPINE		DTC
NFE2L2	NFE2L2	Definite	NFE2L2	PHENMEDIPHAM		DTC
NFE2L2	NFE2L2	Definite	NFE2L2	FINASTERIDE		DTC
NFE2L2	NFE2L2	Definite	NFE2L2	MITONAFIDE		DTC
NFE2L2	NFE2L2	Definite	NFE2L2	CHEMBL580727		DTC
NFE2L2	NFE2L2	Definite	NFE2L2	OXYQUINOLINE		DTC
NFE2L2	NFE2L2	Definite	NFE2L2	PROPYL GALLATE		DTC
NFE2L2	NFE2L2	Definite	NFE2L2	MERCURIC CHLORIDE		DTC
NFE2L2	NFE2L2	Definite	NFE2L2	HOMIDIUM BROMIDE		DTC
NFE2L2	NFE2L2	Definite	NFE2L2	BROMOXYNIL		DTC
NFE2L2	NFE2L2	Definite	NFE2L2	GITOXIGENIN		DTC
NFE2L2	NFE2L2	Definite	NFE2L2	COUMESTROL		DTC
NFE2L2	NFE2L2	Definite	NFE2L2	PREDNISOLONE SODIUM SUCCINATE		DTC
NFE2L2	NFE2L2	Definite	NFE2L2	CHEMBL533226		DTC
NFE2L2	NFE2L2	Definite	NFE2L2	RETINOL		DTC
NFE2L2	NFE2L2	Definite	NFE2L2	CHEMBL584514		DTC
NFE2L2	NFE2L2	Definite	NFE2L2	PERUVOSIDE		DTC
NFE2L2	NFE2L2	Definite	NFE2L2	BENZOTHIAZYL DISULFIDE		DTC
NFE2L2	NFE2L2	Definite	NFE2L2	CHEMBL528647		DTC
NFE2L2	NFE2L2	Definite	NFE2L2	DINITRO CRESOL		DTC
NFE2L2	NFE2L2	Definite	NFE2L2	PHENFORMIN HYDROCHLORIDE		DTC
NFE2L2	NFE2L2	Definite	NFE2L2	CHEMBL196585		DTC
NFE2L2	NFE2L2	Definite	NFE2L2	CHEMBL600971		DTC
NFE2L2	NFE2L2	Definite	NFE2L2	ANETHOLTRITHION		DTC
NFE2L2	NFE2L2	Definite	NFE2L2	CHEMBL547269		DTC
NFE2L2	NFE2L2	Definite	NFE2L2	ALDRIN		DTC
NFE2L2	NFE2L2	Definite	NFE2L2	THIORPHAN		DTC
NFE2L2	NFE2L2	Definite	NFE2L2	HAPLAMINE		DTC
NFE2L2	NFE2L2	Definite	NFE2L2	RETINYL ACETATE		DTC
NFE2L2	NFE2L2	Definite	NFE2L2	CHEMBL607140		DTC
NFE2L2	NFE2L2	Definite	NFE2L2	PHENYLMERCURIC ACETATE		DTC
NFE2L2	NFE2L2	Definite	NFE2L2	ATOVAQUONE		DTC
NFE2L2	NFE2L2	Definite	NFE2L2	7-BENZYLOXYCOUMARIN		DTC
NFE2L2	NFE2L2	Definite	NFE2L2	CIS/TRANS-ISOEUGENOL		DTC
NFE2L2	NFE2L2	Definite	NFE2L2	TECTOQUINONE		DTC
NFE2L2	NFE2L2	Definite	NFE2L2	TRIFLOXYSTROBIN		DTC
IFNG	IFNG	Definite	IFNG	CYCLOPHOSPHAMIDE		NCI	10823419
IFNG	IFNG	Definite	IFNG	METHYLPREDNISOLONE		NCI	9396353
IFNG	IFNG	Definite	IFNG	PEFLOXACIN		NCI	8673851
IFNG	IFNG	Definite	IFNG	EMAPALUMAB	modulator	TTD	29300693
IFNG	IFNG	Definite	IFNG	SURAMIN		NCI	1899122
IFNG	IFNG	Definite	IFNG	BLEOMYCIN		NCI	8556994
IFNG	IFNG	Definite	IFNG	CISPLATIN		NCI	8044830
IFNG	IFNG	Definite	IFNG	MELATONIN		NCI	7722866
IFNG	IFNG	Definite	IFNG	MELPHALAN		NCI	9864423
IFNG	IFNG	Definite	IFNG	IBUPROFEN		NCI	8931897
IFNG	IFNG	Definite	IFNG	THROMBIN		NCI	9731747
IFNG	IFNG	Definite	IFNG	PREDNISONE		NCI	10784002
IFNG	IFNG	Definite	IFNG	AMITRIPTYLINE		NCI	10996474
IFNG	IFNG	Definite	IFNG	FONTOLIZUMAB	inhibitor	TdgClinicalTrial|ChemblInteractions
IFNG	IFNG	Definite	IFNG	TRASTUZUMAB		NCI	15297404
IFNG	IFNG	Definite	IFNG	AMIKACIN		NCI	8913387
IFNG	IFNG	Definite	IFNG	THEOPHYLLINE		NCI	11918854
BCL2	BCL2	Definite	BCL2	HYDROQUINONE		NCI	10220568
BCL2	BCL2	Definite	BCL2	PENTOXIFYLLINE		NCI	11836847
BCL2	BCL2	Definite	BCL2	EDARAVONE		TTD
BCL2	BCL2	Definite	BCL2	GOSSYPOL		TTD
BCL2	BCL2	Definite	BCL2	ERYTHROMYCIN		NCI	17007374
BCL2	BCL2	Definite	BCL2	NAVITOCLAX	inhibitor|antagonist	TALC|DTC|ChemblInteractions|GuideToPharmacology|TTD	24749893
BCL2	BCL2	Definite	BCL2	TAZAROTENE		NCI	16109552
BCL2	BCL2	Definite	BCL2	DIETHYLSTILBESTROL		NCI	15545218
BCL2	BCL2	Definite	BCL2	CARBOPLATIN		ClearityFoundationBiomarkers|PharmGKB	23963862
BCL2	BCL2	Definite	BCL2	OBATOCLAX	inhibitor	TALC|TdgClinicalTrial|TTD	17227835|17505826
BCL2	BCL2	Definite	BCL2	VENETOCLAX	inhibitor|antagonist	MyCancerGenome|ChemblInteractions|CIViC|GuideToPharmacology|TTD	23410971|31004028|30514704|31951646|23291630|28056525|32232486|31160589|31234236
BCL2	BCL2	Definite	BCL2	CISPLATIN		ClearityFoundationBiomarkers|NCI	12543810|11350408
BCL2	BCL2	Definite	BCL2	CILENGITIDE		NCI	12154028
BCL2	BCL2	Definite	BCL2	FLOXURIDINE		NCI	8324744
BCL2	BCL2	Definite	BCL2	RALTITREXED		NCI	10785598
BCL2	BCL2	Definite	BCL2	OBLIMERSEN	antisense oligonucleotide	TALC|TdgClinicalTrial|TTD
BCL2	BCL2	Definite	BCL2	VINCRISTINE		PharmGKB
BCL2	BCL2	Definite	BCL2	PACLITAXEL	inhibitor	TdgClinicalTrial|ClearityFoundationClinicalTrial|TEND|PharmGKB|TTD	16741658|16895478|23963862|17230521|17119350|17062688
BCL2	BCL2	Definite	BCL2	ANG1005		TdgClinicalTrial
BCL2	BCL2	Definite	BCL2	ORTATAXEL		TdgClinicalTrial
BCL2	BCL2	Definite	BCL2	PHENYLBUTANOIC ACID		NCI	10696460
BCL2	BCL2	Definite	BCL2	MITOXANTRONE		NCI	11751483
BCL2	BCL2	Definite	BCL2	VITAMIN E		NCI	15158075
BCL2	BCL2	Definite	BCL2	DOCETAXEL		TdgClinicalTrial|PharmGKB	17674353|15277270|15161985|15643508|15714982|23963862|15685445
BCL2	BCL2	Definite	BCL2	HYPOXANTHINE		NCI	16611376
BCL2	BCL2	Definite	BCL2	ISOSORBIDE		TdgClinicalTrial	18084610
BCL2	BCL2	Definite	BCL2	RIBAVIRIN		NCI|PharmGKB	15902734|21159314|16190549
BCL2	BCL2	Definite	BCL2	ABT 737	antagonist	GuideToPharmacology
BCL2	BCL2	Definite	BCL2	TRETINOIN		NCI	9402847
BCL2	BCL2	Definite	BCL2	TESETAXEL		TdgClinicalTrial
BCL2	BCL2	Definite	BCL2	BORTEZOMIB	inhibitor	TALC
BCL2	BCL2	Definite	BCL2	BEAUVERICIN		NCI	16297711
BCL2	BCL2	Definite	BCL2	DOXORUBICIN		NCI	16749867
BCL2	BCL2	Definite	BCL2	PROTUBOXEPIN A		DTC	22595423
BCL2	BCL2	Definite	BCL2	STREPTOZOCIN		NCI	16741044
BCL2	BCL2	Definite	BCL2	ESTRAMUSTINE		NCI	15869997
BCL2	BCL2	Definite	BCL2	EPIRUBICIN		NCI	14503796
BCL2	BCL2	Definite	BCL2	ISOTRETINOIN		NCI	10621853|10638174
BCL2	BCL2	Definite	BCL2	OBATOCLAX MESYLATE	inhibitor	ChemblInteractions
BCL2	BCL2	Definite	BCL2	ETOPOSIDE		NCI	11350408|14977850
BCL2	BCL2	Definite	BCL2	MILATAXEL		TdgClinicalTrial
BCL2	BCL2	Definite	BCL2	OXALIPLATIN		ClearityFoundationBiomarkers|NCI	14977850
BCL2	BCL2	Definite	BCL2	METHYLPREDNISOLONE		NCI	16141680|16684279
BCL2	BCL2	Definite	BCL2	TENIPOSIDE		NCI	9842975
GSK3B	GSK3B	Definite	GSK3B	CYC-116		DTC
GSK3B	GSK3B	Definite	GSK3B	TIDEGLUSIB	antagonist|inhibitor	TdgClinicalTrial|ChemblInteractions|GuideToPharmacology|TTD	21760986
GSK3B	GSK3B	Definite	GSK3B	SOTRASTAURIN		DTC
GSK3B	GSK3B	Definite	GSK3B	ALSTERPAULLONE	inhibitor	DTC|GuideToPharmacology	10592235|17139284|17016423
GSK3B	GSK3B	Definite	GSK3B	LITHIUM CARBONATE	inhibitor	ChemblInteractions
GSK3B	GSK3B	Definite	GSK3B	LY-2090314	inhibitor	ChemblInteractions|GuideToPharmacology|TTD
GSK3B	GSK3B	Definite	GSK3B	BETULINIC ACID		DTC	19716700
GSK3B	GSK3B	Definite	GSK3B	CHIR-99021	inhibitor	DTC|GuideToPharmacology|TTD
GSK3B	GSK3B	Definite	GSK3B	CHEMBL1236539	inhibitor	GuideToPharmacology
GSK3B	GSK3B	Definite	GSK3B	RG-1530		DTC
GSK3B	GSK3B	Definite	GSK3B	CHEMBL225519		DTC
GSK3B	GSK3B	Definite	GSK3B	AZD-1080	inhibitor	DTC|ChemblInteractions
GSK3B	GSK3B	Definite	GSK3B	SB-216763		DTC	25467150|20708937|20030405
GSK3B	GSK3B	Definite	GSK3B	JNJ-7706621		DTC
GSK3B	GSK3B	Definite	GSK3B	BX-795	inhibitor	GuideToPharmacology
GSK3B	GSK3B	Definite	GSK3B	AT-9283	inhibitor	TALC
GSK3B	GSK3B	Definite	GSK3B	LITHIUM	inhibitor	PharmGKB	21781277|23021822|19754466|16733521|21047205|17628506|24885933
GSK3B	GSK3B	Definite	GSK3B	CHEMBL1276446		DTC
GSK3B	GSK3B	Definite	GSK3B	CHEMBL322970	inhibitor	GuideToPharmacology
GSK3B	GSK3B	Definite	GSK3B	AZAKENPAULLONE		DTC
GSK3B	GSK3B	Definite	GSK3B	URSOLIC ACID		DTC	19716700
GSK3B	GSK3B	Definite	GSK3B	VORUCICLIB	inhibitor	GuideToPharmacology
GSK3B	GSK3B	Definite	GSK3B	CHEMBL541400		DTC
GSK3B	GSK3B	Definite	GSK3B	MANZAMINE A		DTC	16872140
GSK3B	GSK3B	Definite	GSK3B	CITALOPRAM		PharmGKB	18195729
GSK3B	GSK3B	Definite	GSK3B	FLUOXETINE		PharmGKB	18195729
GSK3B	GSK3B	Definite	GSK3B	SP-600125		DTC
GSK3B	GSK3B	Definite	GSK3B	PALBINONE		DTC	19716700
GSK3B	GSK3B	Definite	GSK3B	BETA-SITOSTEROL		DTC	19716700
GSK3B	GSK3B	Definite	GSK3B	PALINURIN		DTC	23354070
GSK3B	GSK3B	Definite	GSK3B	CHEMBL1081326		DTC	19716700
GSK3B	GSK3B	Definite	GSK3B	OLEANOLIC_ACID		DTC	19716700
GSK3B	GSK3B	Definite	GSK3B	RGB-286638	inhibitor	GuideToPharmacology
GSK3B	GSK3B	Definite	GSK3B	CEP-11981		DTC	22148921
GSK3B	GSK3B	Definite	GSK3B	LITHIUM CITRATE	inhibitor	ChemblInteractions
GSK3B	GSK3B	Definite	GSK3B	KENPAULLONE	inhibitor	DTC|GuideToPharmacology|TTD
GSK3B	GSK3B	Definite	GSK3B	CHEMBL546797		DTC
GSK3B	GSK3B	Definite	GSK3B	GSK-269962A		DTC
GSK3B	GSK3B	Definite	GSK3B	CHEMBL379975		DTC
GSK3B	GSK3B	Definite	GSK3B	CHEMBL259850		DTC|TTD	10592235|17139284|17016423
GSK3B	GSK3B	Definite	GSK3B	CHEMBL588859		DTC
GSK3B	GSK3B	Definite	GSK3B	CI-1040		TTD
GSK3B	GSK3B	Definite	GSK3B	SITOGLUSIDE		DTC	19716700
GSK3B	GSK3B	Definite	GSK3B	GW843682X		DTC
GSK3B	GSK3B	Definite	GSK3B	GW441756X		DTC
GSK3B	GSK3B	Definite	GSK3B	BMS-387032		DTC
GSK3B	GSK3B	Definite	GSK3B	GO-6976		DTC
GSK3B	GSK3B	Definite	GSK3B	SB-203580		DTC
GSK3B	GSK3B	Definite	GSK3B	CHEMBL449063		DTC	19081248
GSK3B	GSK3B	Definite	GSK3B	SR-13668		DTC	17602463
GSK3B	GSK3B	Definite	GSK3B	PF-00562271		DTC
GSK3B	GSK3B	Definite	GSK3B	ISOGRANULATIMIDE	inhibitor	GuideToPharmacology
DNMT3A	DNMT3A	Definite	DNMT3A	IDARUBICIN		CIViC	22081665
DNMT3A	DNMT3A	Definite	DNMT3A	WARFARIN		PharmGKB	27740732
DNMT3A	DNMT3A	Definite	DNMT3A	DECITABINE	inhibitor	JAX-CKB|ChemblInteractions|CIViC	22124213|27418649
DNMT3A	DNMT3A	Definite	DNMT3A	AZACITIDINE	inhibitor	ChemblInteractions
COL4A2	COL4A2	Definite	COL4A2	NAVOXIMOD		TTD
COL4A2	COL4A2	Definite	COL4A2	OCRIPLASMIN		ChemblInteractions
COL4A2	COL4A2	Definite	COL4A2	COLLAGENASE CLOSTRIDIUM HISTOLYTICUM		ChemblInteractions
CCNA2	CCNA2	Definite	CCNA2	TAMOXIFEN		PharmGKB	24622579
CCNA2	CCNA2	Definite	CCNA2	SURAMIN		NCI	10208280
CCNA2	CCNA2	Definite	CCNA2	SELICICLIB		DTC	21080703
CCNA2	CCNA2	Definite	CCNA2	GENISTEIN		NCI	9664138
DNMT3B	DNMT3B	Definite	DNMT3B	CURCUMIN		TTD
EGFR	EGFR	Definite	EGFR	CAPMATINIB		JAX-CKB	28783719
EGFR	EGFR	Definite	EGFR	DACOMITINIB	inhibitor	TALC|DTC|MyCancerGenome|TdgClinicalTrial|JAX-CKB|ChemblInteractions|CIViC|GuideToPharmacology|CancerCommons|MyCancerGenomeClinicalTrial|PharmGKB|TTD|FDA|OncoKB	24857124|23930994|26768165|28958502|28363995|23294134|21764376|9751783|26561558|27913578|25456362|25939761|21430269|26206867|18089823
EGFR	EGFR	Definite	EGFR	PANITUMUMAB	suppressor|antibody|inhibitor	TALC|ClearityFoundationBiomarkers|MyCancerGenome|TdgClinicalTrial|JAX-CKB|ChemblInteractions|TEND|DoCM|CIViC|GuideToPharmacology|PharmGKB|TTD|FDA	17355997|29196463|18681783|24653627|14967460|12620146|14990633|16467544|23959273|16377102|14990632|18784101|20623992|26888827|16857825|20481659|28287083|26843189|16257339|17664472|11894013|18003960|22270724|23022519|11255078|19339720|11752352|18316547|18503402|18343240|12648464|27312529|16012181|22594511
EGFR	EGFR	Definite	EGFR	AZD-4769	inhibitor	ChemblInteractions
EGFR	EGFR	Definite	EGFR	RINDOPEPIMUT		TdgClinicalTrial|CIViC|TTD	25586468
EGFR	EGFR	Definite	EGFR	CHEMBL1077773		DTC	19601607
EGFR	EGFR	Definite	EGFR	GEFITINIB	antagonist|inhibitor	TALC|DTC|ClearityFoundationBiomarkers|MyCancerGenome|TdgClinicalTrial|JAX-CKB|ChemblInteractions|TEND|DoCM|COSMIC|CIViC|GuideToPharmacology|MyCancerGenomeClinicalTrial|PharmGKB|TTD|FDA|OncoKB	24533047|27468240|21258250|28089594|18681783|17375033|23470965|27664271|22370314|14990633|23993328|16467544|16377102|17317677|10815932|14990632|22789825|18784101|19969465|17020982|11522647|21274259|26936917|31605797|18386816|19473722|24410791|21921847|25179728|16912157|19589612|22261807|11585753|17463250|15728811|20573926|16258541|19692680|15118125|18227510|24165158|20826716|22581822|17192902|259…
EGFR	EGFR	Definite	EGFR	AFATINIB	inhibitor	TALC|DTC|MyCancerGenome|TdgClinicalTrial|JAX-CKB|DoCM|COSMIC|CIViC|GuideToPharmacology|MyCancerGenomeClinicalTrial|PharmGKB|FDA|OncoKB	26619011|19455431|22452896|23982599|18681783|23102728|23930994|24035188|14990633|16467544|20068085|16377102|27044931|27694386|27102076|14990632|16707764|32193290|18784101|17653080|15710947|20479403|25589191|26051236|26354527|25668228|26341921|24439929|32226941|16912157|24893891|25589492|15728811|20573926|16258541|19692680|15118125|18227510|24658966|18199554|27083334|19922469|20033049|25964297|283…
EGFR	EGFR	Definite	EGFR	NECITUMUMAB	antagonist|inhibitor|antibody	TALC|MyCancerGenome|TdgClinicalTrial|ChemblInteractions|GuideToPharmacology|TTD	20197484
EGFR	EGFR	Definite	EGFR	DOVITINIB	inhibitor	GuideToPharmacology
EGFR	EGFR	Definite	EGFR	SAPITINIB	inhibitor	TALC|MyCancerGenome|JAX-CKB|ChemblInteractions|GuideToPharmacology	24886365|20145185
EGFR	EGFR	Definite	EGFR	LAPATINIB	inhibitor|antagonist	TALC|DTC|TdgClinicalTrial|ClearityFoundationClinicalTrial|JAX-CKB|TEND|DoCM|CIViC|GuideToPharmacology|CancerCommons|PharmGKB|TTD|OncoKB	25305330|18681783|27595477|12214266|14990633|16467544|16377102|20110044|20215545|14990632|18784101|23917401|15374980|14633707|18199554|16257339|24355130|16894399|18003960|14751502|23022519|11255078|18408761|19339720|11752352|18316547|14737100|18803986|22885469|15163842|12648464|20658522|14967461|22594511
EGFR	EGFR	Definite	EGFR	GRACILIN J		DTC	19601607
EGFR	EGFR	Definite	EGFR	NERATINIB	inhibitor	TALC|TdgClinicalTrial|JAX-CKB|ChemblInteractions|GuideToPharmacology|PharmGKB|TTD	18681783|14990633|16467544|16377102|14990632|18784101|20479403|16257339|17085664|18003960|23022519|11255078|19339720|18316547|25948633|12648464|26206867|25931286|21325073|22594511
EGFR	EGFR	Definite	EGFR	POZIOTINIB	inhibitor	JAX-CKB|ChemblInteractions|GuideToPharmacology|MyCancerGenomeClinicalTrial|OncoKB
EGFR	EGFR	Definite	EGFR	TAK-715		DTC
EGFR	EGFR	Definite	EGFR	R-406		DTC
EGFR	EGFR	Definite	EGFR	NITROGLYCERIN		TTD
EGFR	EGFR	Definite	EGFR	OSIMERTINIB	inhibitor	MyCancerGenome|JAX-CKB|ChemblInteractions|COSMIC|CIViC|GuideToPharmacology|PharmGKB|TTD|FDA|OncoKB	31825714|26522274|27694386|27102076|32193290|31254668|24410791|24893891|27959700|25923549|25870145|26729184|28202511|28416483|26286086|25948633|27393507|27252416|25939061|26720284|26206867|27216193|28343545|27435396
EGFR	EGFR	Definite	EGFR	TAK-285	inhibitor	JAX-CKB|ChemblInteractions	23983820
EGFR	EGFR	Definite	EGFR	AC-480	inhibitor	TALC|DTC|MyCancerGenome|TdgClinicalTrial|JAX-CKB|ChemblInteractions|GuideToPharmacology|TTD	19821562|21576284
EGFR	EGFR	Definite	EGFR	VANDETANIB	inhibitor	TALC|ClearityFoundationBiomarkers|MyCancerGenome|TdgClinicalTrial|ClearityFoundationClinicalTrial|JAX-CKB|ChemblInteractions|GuideToPharmacology|MyCancerGenomeClinicalTrial|PharmGKB|TTD	18681783|14990633|16467544|16377102|14990632|18784101|25910950|16257339|18003960|23022519|11255078|19339720|18316547|12648464|22594511
EGFR	EGFR	Definite	EGFR	NIMOTUZUMAB	antibody	TALC|MyCancerGenome|TdgClinicalTrial|JAX-CKB	25185971
EGFR	EGFR	Definite	EGFR	CHEMBL3397300	inhibitor	TALC|JAX-CKB|MyCancerGenomeClinicalTrial	27836716|27780853
EGFR	EGFR	Definite	EGFR	RAMUCIRUMAB		PharmGKB|FDA
EGFR	EGFR	Definite	EGFR	VARLITINIB	inhibitor	TdgClinicalTrial|ChemblInteractions|TTD
EGFR	EGFR	Definite	EGFR	IMGATUZUMAB	antibody	TALC|MyCancerGenome|JAX-CKB	23209031
EGFR	EGFR	Definite	EGFR	DURVALUMAB		JAX-CKB|CIViC	31086949|27225694
EGFR	EGFR	Definite	EGFR	CHEMBL188762		DTC	19969465
EGFR	EGFR	Definite	EGFR	MP-412	inhibitor	TdgClinicalTrial|JAX-CKB|ChemblInteractions	17888033
EGFR	EGFR	Definite	EGFR	MK-2206		JAX-CKB	26106072
EGFR	EGFR	Definite	EGFR	NIVOLUMAB		JAX-CKB|CIViC|PharmGKB|FDA	31086949|27225694|28407039
EGFR	EGFR	Definite	EGFR	CISPLATIN		JAX-CKB|CIViC	23764753|27040853
EGFR	EGFR	Definite	EGFR	AZD-3759	inhibitor	JAX-CKB	27928026
EGFR	EGFR	Definite	EGFR	DECITABINE		JAX-CKB	24874286
EGFR	EGFR	Definite	EGFR	ERLOTINIB	antagonist|inhibitor	TALC|DTC|ClearityFoundationBiomarkers|MyCancerGenome|TdgClinicalTrial|ClearityFoundationClinicalTrial|JAX-CKB|TEND|DoCM|COSMIC|CIViC|GuideToPharmacology|CancerCommons|PharmGKB|TTD|FDA|OncoKB	26619011|26324372|17877814|25870087|19455431|27468240|22452896|21258250|18652519|28089594|18681783|23470965|23102728|27664271|26773740|14990633|16467544|20068085|15310767|16377102|27694386|27102076|14990632|12517254|26768165|16707764|32193290|18784101|19969465|17653080|17020982|15710947|20479403|27216155|21841502|23917401|24410791|21921847|25668228|26341921|19015641|25179728|16912157|19589612|248…
EGFR	EGFR	Definite	EGFR	PIMASERTIB		JAX-CKB	23629727
EGFR	EGFR	Definite	EGFR	DOCETAXEL		PharmGKB	21783417|22285168
EGFR	EGFR	Definite	EGFR	DIMETHYLCURCUMIN		DTC	25753330
EGFR	EGFR	Definite	EGFR	JNJ-61186372	antibody	JAX-CKB|GuideToPharmacology	27216193
EGFR	EGFR	Definite	EGFR	DEPATUXIZUMAB MAFODOTIN		JAX-CKB|TTD	24424355|26846818
EGFR	EGFR	Definite	EGFR	GEDATOLISIB		JAX-CKB	16731747|19238632|21325073
EGFR	EGFR	Definite	EGFR	ATEZOLIZUMAB		JAX-CKB|CIViC|PharmGKB|FDA	31086949|27225694
EGFR	EGFR	Definite	EGFR	MAB-425	inhibitor	ChemblInteractions
EGFR	EGFR	Definite	EGFR	ROCILETINIB	inhibitor	MyCancerGenome|ChemblInteractions|CIViC|GuideToPharmacology|TTD	24065731|28202511|25923550
EGFR	EGFR	Definite	EGFR	DEPATUXIZUMAB	antibody	MyCancerGenome|JAX-CKB|TTD	25895099
EGFR	EGFR	Definite	EGFR	CHEMBL285063		DTC	17334377|10592235|23988354|10346932
EGFR	EGFR	Definite	EGFR	CUDC-101	inhibitor	TALC|TdgClinicalTrial|JAX-CKB|ChemblInteractions|GuideToPharmacology|TTD	20388807
EGFR	EGFR	Definite	EGFR	LIFIRAFENIB	inhibitor	JAX-CKB|GuideToPharmacology	26208524
EGFR	EGFR	Definite	EGFR	CHEMBL1951415	inhibitor	GuideToPharmacology
EGFR	EGFR	Definite	EGFR	VEMURAFENIB		JAX-CKB	27312529
EGFR	EGFR	Definite	EGFR	CANERTINIB	inhibitor	DTC|MyCancerGenome|CIViC|GuideToPharmacology|TTD	23930994|18408761
EGFR	EGFR	Definite	EGFR	RG-7160	antagonist	ChemblInteractions
EGFR	EGFR	Definite	EGFR	FUTUXIMAB		TTD
EGFR	EGFR	Definite	EGFR	AZD-1152-HQPA		DTC
EGFR	EGFR	Definite	EGFR	CETUXIMAB	antagonist|inhibitor|antibody	TALC|ClearityFoundationBiomarkers|MyCancerGenome|TdgClinicalTrial|JAX-CKB|ChemblInteractions|TEND|DoCM|CIViC|GuideToPharmacology|CancerCommons|TTD|FDA	26619011|27149458|19455431|22452896|29196463|24653627|26059438|24934779|23102728|25623215|20068085|27102076|16707764|17653080|26888827|15710947|20479403|27216155|25668228|26341921|16912157|24893891|15728811|20573926|16258541|19692680|15118125|18227510|24063894|24658966|18199554|28287083|19922469|27251290|10601294|20033049|26515464|26843189|25923549|21783417|19692684|27207775|22753918|16187797|114…
EGFR	EGFR	Definite	EGFR	ACALABRUTINIB	inhibitor	GuideToPharmacology
EGFR	EGFR	Definite	EGFR	PELITINIB	inhibitor	TALC|MyCancerGenome|JAX-CKB|ChemblInteractions|GuideToPharmacology|TTD	16710023|16364494
EGFR	EGFR	Definite	EGFR	CHEMBL1765740		JAX-CKB	28416483
EGFR	EGFR	Definite	EGFR	PF-00477736		JAX-CKB	26140595
EGFR	EGFR	Definite	EGFR	YUANHUADINE		DTC	21916433
EGFR	EGFR	Definite	EGFR	ORANTINIB	inhibitor	GuideToPharmacology
EGFR	EGFR	Definite	EGFR	ALCOHOL		NCI	10092515
EGFR	EGFR	Definite	EGFR	EVEROLIMUS		JAX-CKB	23629727
EGFR	EGFR	Definite	EGFR	MAVELERTINIB	inhibitor	GuideToPharmacology
EGFR	EGFR	Definite	EGFR	PYROTINIB	inhibitor	ChemblInteractions|GuideToPharmacology
EGFR	EGFR	Definite	EGFR	AEE-788	inhibitor	MyCancerGenome|JAX-CKB|ChemblInteractions|GuideToPharmacology	19147750
EGFR	EGFR	Definite	EGFR	ERDAFITINIB		JAX-CKB	28341788
EGFR	EGFR	Definite	EGFR	TOZASERTIB		DTC
EGFR	EGFR	Definite	EGFR	MATUZUMAB	inhibitor	ChemblInteractions|TTD
EGFR	EGFR	Definite	EGFR	ZALUTUMUMAB	antagonist|antibody	TALC|TdgClinicalTrial|ChemblInteractions|TTD	15383606
EGFR	EGFR	Definite	EGFR	FALNIDAMOL	inhibitor	ChemblInteractions|GuideToPharmacology|TTD
EGFR	EGFR	Definite	EGFR	CABOZANTINIB		JAX-CKB	27694386|27825638
EGFR	EGFR	Definite	EGFR	IMATINIB		JAX-CKB|PharmGKB	28762371|22323597
EGFR	EGFR	Definite	EGFR	SIROLIMUS		JAX-CKB|DoCM|CIViC	24934779|24813888|25157968|18089823
EGFR	EGFR	Definite	EGFR	TRAMETINIB		JAX-CKB	28783719|26036643|26582713|27312529
EGFR	EGFR	Definite	EGFR	ABIVERTINIB	inhibitor	GuideToPharmacology
EGFR	EGFR	Definite	EGFR	TESEVATINIB	inhibitor	TALC|MyCancerGenome|TdgClinicalTrial|JAX-CKB|ChemblInteractions|GuideToPharmacology	22722787
EGFR	EGFR	Definite	EGFR	PEMETREXED		CIViC	31605797|24636847
EGFR	EGFR	Definite	EGFR	PKI-166	inhibitor	DTC|ChemblInteractions	22018877
EGFR	EGFR	Definite	EGFR	S-222611	inhibitor	JAX-CKB|ChemblInteractions|TTD	24837299|25434923
EGFR	EGFR	Definite	EGFR	ILORASERTIB		DTC
EGFR	EGFR	Definite	EGFR	SONIDEGIB		JAX-CKB	26124204
EGFR	EGFR	Definite	EGFR	CURCUMIN		DTC	25753330
EGFR	EGFR	Definite	EGFR	LY-3164530		TTD
EGFR	EGFR	Definite	EGFR	ETOPOSIDE		JAX-CKB	27216155
EGFR	EGFR	Definite	EGFR	CANERTINIB DIHYDROCHLORIDE	inhibitor	ChemblInteractions
EGFR	EGFR	Definite	EGFR	BMS-690514	inhibitor	TALC|MyCancerGenome|JAX-CKB|ChemblInteractions|GuideToPharmacology|TTD	23490650
EGFR	EGFR	Definite	EGFR	GOLVATINIB		JAX-CKB	22789825
EGFR	EGFR	Definite	EGFR	LAPATINIB DITOSYLATE	inhibitor	ChemblInteractions
EGFR	EGFR	Definite	EGFR	ICOTINIB	inhibitor|antagonist	TALC|MyCancerGenome|JAX-CKB|GuideToPharmacology|MyCancerGenomeClinicalTrial	24533047|27468240|23372346|2394835|25261231|24438614
EGFR	EGFR	Definite	EGFR	CHEMBL29197		DTC	20095624
EGFR	EGFR	Definite	EGFR	GW843682X		DTC
EGFR	EGFR	Definite	EGFR	ALLITINIB	inhibitor	ChemblInteractions|GuideToPharmacology|TTD
EGFR	EGFR	Definite	EGFR	SORAFENIB		DTC|JAX-CKB|TTD	23629727|26743856|26318998|24166906
EGFR	EGFR	Definite	EGFR	CHEMBL472212		JAX-CKB	27793840
EGFR	EGFR	Definite	EGFR	FLUOROURACIL		PharmGKB	23816762
EGFR	EGFR	Definite	EGFR	CENISERTIB		DTC
EGFR	EGFR	Definite	EGFR	PUQUITINIB	inhibitor	ChemblInteractions
EGFR	EGFR	Definite	EGFR	DULIGOTUZUMAB	antibody	MyCancerGenome|TTD
EGFR	EGFR	Definite	EGFR	IBRUTINIB	inhibitor	DTC|GuideToPharmacology	24915291
EGFR	EGFR	Definite	EGFR	LINSITINIB		JAX-CKB	26561558
EGFR	EGFR	Definite	EGFR	OLMUTINIB	antagonist|inhibitor	JAX-CKB|ChemblInteractions|GuideToPharmacology	26898616
EGFR	EGFR	Definite	EGFR	OSIMERTINIB MESYLATE	inhibitor	ChemblInteractions
EGFR	EGFR	Definite	EGFR	CEP-32496	inhibitor	ChemblInteractions
EGFR	EGFR	Definite	EGFR	GANETESPIB		JAX-CKB	25077897
EGFR	EGFR	Definite	EGFR	DABRAFENIB		JAX-CKB	27312529
EGFR	EGFR	Definite	EGFR	NAQUOTINIB	inhibitor	JAX-CKB|GuideToPharmacology|TTD
EGFR	EGFR	Definite	EGFR	PLUMBAGIN		DTC	24355130
EGFR	EGFR	Definite	EGFR	SAVOLITINIB		JAX-CKB	27694386
EGFR	EGFR	Definite	EGFR	PACLITAXEL		JAX-CKB|CIViC|PharmGKB	24886365|22370314|20573926|19692680|22581822|21783417|22285168|21900837|22139083|20022809
EGFR	EGFR	Definite	EGFR	BOSUTINIB		JAX-CKB	28416483
EGFR	EGFR	Definite	EGFR	TRASTUZUMAB		TEND	11752352
EGFR	EGFR	Definite	EGFR	CEP-11981		DTC	22148921
EGFR	EGFR	Definite	EGFR	PHA-665752		JAX-CKB	24165158|26124204|23542356
EGFR	EGFR	Definite	EGFR	ALOE-EMODIN		DTC	16275083
EGFR	EGFR	Definite	EGFR	TEMOZOLOMIDE		JAX-CKB	25910950|26846818
EGFR	EGFR	Definite	EGFR	BEVACIZUMAB		JAX-CKB	28408243
EGFR	EGFR	Definite	EGFR	JNJ-26483327	inhibitor	ChemblInteractions|TTD
EGFR	EGFR	Definite	EGFR	SOTRASTAURIN		DTC
EGFR	EGFR	Definite	EGFR	RG-1530		DTC
EGFR	EGFR	Definite	EGFR	PEMBROLIZUMAB		JAX-CKB|CIViC|PharmGKB|FDA	31086949|27225694
EGFR	EGFR	Definite	EGFR	GLESATINIB		JAX-CKB
EGFR	EGFR	Definite	EGFR	CARBOPLATIN		CIViC|PharmGKB	22370314|20573926|19692680|22581822|21783417|22285168|21900837|22139083|20022809
EGFR	EGFR	Definite	EGFR	CHEMBL2347958	inhibitor	CancerCommons
EGFR	EGFR	Definite	EGFR	ABIVERTINIB MALEATE		JAX-CKB	27573423
EGFR	EGFR	Definite	EGFR	DASATINIB		JAX-CKB	28416483
EGFR	EGFR	Definite	EGFR	STAUROSPORINE		DTC
EGFR	EGFR	Definite	EGFR	TUCATINIB	inhibitor	GuideToPharmacology
EGFR	EGFR	Definite	EGFR	LIDOCAINE	antagonist	TdgClinicalTrial	16551906
EGFR	EGFR	Definite	EGFR	AMLEXANOX		JAX-CKB	27287717
EGFR	EGFR	Definite	EGFR	BRIGATINIB	inhibitor	ChemblInteractions|CIViC|GuideToPharmacology	23239810|28597393|28287083|25888090
EGFR	EGFR	Definite	EGFR	GRACILIN A		DTC	19601607
EGFR	EGFR	Definite	EGFR	MDX-447		ChemblInteractions
EGFR	EGFR	Definite	EGFR	REGORAFENIB		JAX-CKB|PharmGKB	23629727
EGFR	EGFR	Definite	EGFR	ROGARATINIB		TTD
EGFR	EGFR	Definite	EGFR	TAE-684		DTC
EGFR	EGFR	Definite	EGFR	SARACATINIB		JAX-CKB	28416483
EGFR	EGFR	Definite	EGFR	TEMSIROLIMUS		JAX-CKB	24470557
EGFR	EGFR	Definite	EGFR	SUNITINIB		JAX-CKB	27149458
EGFR	EGFR	Definite	EGFR	MLN-8054		DTC
EGFR	EGFR	Definite	EGFR	DACTOLISIB		JAX-CKB	23629727|24939055
EGFR	EGFR	Definite	EGFR	PONATINIB		JAX-CKB	22238366
EGFR	EGFR	Definite	EGFR	EPITINIB	inhibitor	JAX-CKB|ChemblInteractions
EGFR	EGFR	Definite	EGFR	CHEMBL1078000		DTC	19601607
EGFR	EGFR	Definite	EGFR	GEMCITABINE		PharmGKB	21783417|22285168
EGFR	EGFR	Definite	EGFR	ALISERTIB		DTC
EGFR	EGFR	Definite	EGFR	TARLOXOTINIB	inhibitor	GuideToPharmacology
EGFR	EGFR	Definite	EGFR	GO-6976		DTC
EGFR	EGFR	Definite	EGFR	THELIATINIB	inhibitor	ChemblInteractions
EGFR	EGFR	Definite	EGFR	BUPARLISIB		JAX-CKB	28416483
EGFR	EGFR	Definite	EGFR	METHYLCURCUMIN		DTC	25753330
EGFR	EGFR	Definite	EGFR	CRIZOTINIB		JAX-CKB|CIViC	27595477|27393507|27283993|21791641
EGFR	EGFR	Definite	EGFR	NAZARTINIB	inhibitor	GuideToPharmacology
EGFR	EGFR	Definite	EGFR	SIMOTINIB	inhibitor	ChemblInteractions
EGFR	EGFR	Definite	EGFR	GELDANAMYCIN		PharmGKB	18652519
EGFR	EGFR	Definite	EGFR	IRINOTECAN		JAX-CKB	23209031|25185971
EGFR	EGFR	Definite	EGFR	AFATINIB DIMALEATE	inhibitor	ChemblInteractions
EGFR	EGFR	Definite	EGFR	CHEMBL219557		TTD
EGFR	EGFR	Definite	EGFR	CETUXIMAB SAROTALOCAN		TTD
EGFR	EGFR	Definite	EGFR	CYC-116		DTC
EGFR	EGFR	Definite	EGFR	TEGAFUR		PharmGKB	22486600
EGFR	EGFR	Definite	EGFR	PD-0166285	inhibitor	ChemblInteractions
EGFR	EGFR	Definite	EGFR	ENCORAFENIB		JAX-CKB	27312529
EGFR	EGFR	Definite	EGFR	BMS-754807		JAX-CKB	26561558
EGFR	EGFR	Definite	EGFR	SELUMETINIB		JAX-CKB	24939055|25870145|27287717|28416483|27312529
EGFR	EGFR	Definite	EGFR	ALFLUTINIB	inhibitor	GuideToPharmacology
EGFR	EGFR	Definite	EGFR	ERLOTINIB HYDROCHLORIDE	inhibitor	ChemblInteractions
EGFR	EGFR	Definite	EGFR	RIBAVIRIN		PharmGKB	28703131
EGFR	EGFR	Definite	EGFR	SB-202190		DTC	22951114
EGFR	EGFR	Definite	EGFR	CHEMBL1358137		DTC	22944332
EGFR	EGFR	Definite	EGFR	DORAMAPIMOD		DTC
EGFR	EGFR	Definite	EGFR	VATALANIB		TTD
EGFR	EGFR	Definite	EGFR	LEUCOVORIN		PharmGKB	22486600
EGFR	EGFR	Definite	EGFR	TYRPHOSTIN AG-1478		DTC	21718029
EGFR	EGFR	Definite	EGFR	TALAZOPARIB		CIViC	31852834
EGFR	EGFR	Definite	EGFR	AVELUMAB		CIViC	31086949
EGFR	EGFR	Definite	EGFR	PACRITINIB		CIViC	32226941
CXCR4	CXCR4	Definite	CXCR4	BKT140	antagonist	TdgClinicalTrial|ChemblInteractions|GuideToPharmacology|TTD
CXCR4	CXCR4	Definite	CXCR4	PLERIXAFOR	partial agonist|antagonist	DTC|TdgClinicalTrial|ChemblInteractions|NCI|TEND|GuideToPharmacology|TTD	17715128|18847313|11581376|23204107|19451305|17958344|26191361
CXCR4	CXCR4	Definite	CXCR4	BURIXAFOR	antagonist	TdgClinicalTrial|ChemblInteractions|TTD
CXCR4	CXCR4	Definite	CXCR4	CHEMBL2347630		DTC	23434419
CXCR4	CXCR4	Definite	CXCR4	MSX-122	antagonist	TdgClinicalTrial|ChemblInteractions|TTD
CXCR4	CXCR4	Definite	CXCR4	BEVACIZUMAB		PharmGKB	27503580
CXCR4	CXCR4	Definite	CXCR4	MAVORIXAFOR	antagonist	DTC|TdgClinicalTrial|GuideToPharmacology|TTD	19640718
CXCR4	CXCR4	Definite	CXCR4	POL6326	antagonist	ChemblInteractions|TTD
CXCR4	CXCR4	Definite	CXCR4	ULOCUPLUMAB	antibody	GuideToPharmacology|TTD
CXCR4	CXCR4	Definite	CXCR4	CTCE-9908	antagonist	ChemblInteractions|TTD
CXCR4	CXCR4	Definite	CXCR4	CHEMBL2347632		DTC	23434419
CXCR4	CXCR4	Definite	CXCR4	CHEMBL2347631		DTC	23434419
CXCR4	CXCR4	Definite	CXCR4	CHEMBL1242210		DTC	19949058
CXCR4	CXCR4	Definite	CXCR4	CHEMBL2347633		DTC	23434419
CXCR4	CXCR4	Definite	CXCR4	CHEMBL1221944		DTC	17643111
CXCR4	CXCR4	Definite	CXCR4	USL-311		TTD
CXCR4	CXCR4	Definite	CXCR4	PF-06747143		TTD
CXCR4	CXCR4	Definite	CXCR4	BALIXAFORTIDE		TTD
CXCR4	CXCR4	Definite	CXCR4	CHEMBL2062277		DTC	19451305
CXCR4	CXCR4	Definite	CXCR4	CISPLATIN		CIViC	27922681
S100B	S100B	Definite	S100B	STREPTOZOCIN		NCI	14583344
S100B	S100B	Definite	S100B	PHENOTHIAZINE		NCI	6947252
TGFB3	TGFB3	Definite	TGFB3	FRESOLIMUMAB	inhibitor|antibody	TALC|ChemblInteractions
TGFB3	TGFB3	Definite	TGFB3	AVOTERMIN		TTD
EZH2	EZH2	Definite	EZH2	TAZEMETOSTAT	inhibitor	JAX-CKB|GuideToPharmacology|TTD|OncoKB	28135235|28231254|26360609|26676756|24563539
EZH2	EZH2	Definite	EZH2	CPI-1205	inhibitor	GuideToPharmacology|TTD	27739677
EZH2	EZH2	Definite	EZH2	MK-2206		JAX-CKB	26676756
EZH2	EZH2	Definite	EZH2	SELUMETINIB		JAX-CKB	26676756
EZH2	EZH2	Definite	EZH2	VORINOSTAT		JAX-CKB	25605023
EZH2	EZH2	Definite	EZH2	PF-06821497	inhibitor	GuideToPharmacology
EZH2	EZH2	Definite	EZH2	DOXORUBICIN		JAX-CKB	25605023
EZH2	EZH2	Definite	EZH2	DABRAFENIB		CIViC	27135738
SMAD4	SMAD4	Definite	SMAD4	SAPANISERTIB		JAX-CKB	25261369
SMAD4	SMAD4	Definite	SMAD4	GEMCITABINE		JAX-CKB|CIViC	28577946|22753594
SMAD4	SMAD4	Definite	SMAD4	FLUOROURACIL		CIViC	12237773
SMAD4	SMAD4	Definite	SMAD4	CISPLATIN		JAX-CKB	22753594
SMAD4	SMAD4	Definite	SMAD4	CRIZOTINIB		JAX-CKB	28476735
SMAD4	SMAD4	Definite	SMAD4	PACLITAXEL		JAX-CKB	28514312
SMAD4	SMAD4	Definite	SMAD4	CARBOPLATIN		JAX-CKB	28514312
SMAD4	SMAD4	Definite	SMAD4	IRINOTECAN		JAX-CKB	22753594
SMAD4	SMAD4	Definite	SMAD4	CETUXIMAB		CIViC	26046389
SMAD4	SMAD4	Definite	SMAD4	IMATINIB		JAX-CKB	28514312
SMAD4	SMAD4	Definite	SMAD4	ALECTINIB		JAX-CKB	28476735
SMAD4	SMAD4	Definite	SMAD4	LYSINE		CIViC	27875625
FGB	FGB	Definite	FGB	FIBRINOLYSIN, HUMAN	inhibitor	ChemblInteractions
FGB	FGB	Definite	FGB	HAEMATOXYLIN		DTC
FGB	FGB	Definite	FGB	EPTIFIBATIDE		PharmGKB	20938371
FGB	FGB	Definite	FGB	ALFIMEPRASE		TdgClinicalTrial	1696922
FGB	FGB	Definite	FGB	ABCIXIMAB		PharmGKB	20938371
FGB	FGB	Definite	FGB	TIROFIBAN		PharmGKB	20938371
FGB	FGB	Definite	FGB	METHYLTHIONINIUM CHLORIDE		DTC
BACE1	BACE1	Definite	BACE1	SOPHORAFLAVANONE G		DTC	18565755
BACE1	BACE1	Definite	BACE1	AZD-3839	inhibitor	GuideToPharmacology|TTD
BACE1	BACE1	Definite	BACE1	ELENBECESTAT	inhibitor	ChemblInteractions|GuideToPharmacology|TTD	24556009
BACE1	BACE1	Definite	BACE1	VERUBECESTAT	inhibitor	GuideToPharmacology|TTD
BACE1	BACE1	Definite	BACE1	LY-2886721	inhibitor	GuideToPharmacology|TTD
BACE1	BACE1	Definite	BACE1	LY-2811376	inhibitor	GuideToPharmacology|TTD
BACE1	BACE1	Definite	BACE1	LANABECESTAT	inhibitor	GuideToPharmacology|TTD
BACE1	BACE1	Definite	BACE1	PF-06751979	inhibitor	GuideToPharmacology
BACE1	BACE1	Definite	BACE1	ATABECESTAT	inhibitor	GuideToPharmacology|TTD
BACE1	BACE1	Definite	BACE1	KURARINONE		DTC	18565755
BACE1	BACE1	Definite	BACE1	PHENSERINE, ( )-		TdgClinicalTrial
BACE1	BACE1	Definite	BACE1	EPIGALOCATECHIN GALLATE		DTC	22225636
BACE1	BACE1	Definite	BACE1	CHEMBL1412710		DTC	22222157
BACE1	BACE1	Definite	BACE1	BYAKANGELICIN		DTC	22222157
BACE1	BACE1	Definite	BACE1	BERGAMOTTIN		DTC	22222157
BACE1	BACE1	Definite	BACE1	CHEMBL2047666		DTC
BACE1	BACE1	Definite	BACE1	CHEMBL496451		DTC	18565755
BACE1	BACE1	Definite	BACE1	KUSHENOL A		DTC	18565755
STAT1	STAT1	Definite	STAT1	IPRIFLAVONE		DTC
STAT1	STAT1	Definite	STAT1	GARCINOL		DTC
STAT1	STAT1	Definite	STAT1	GUTTIFERONE K		DTC
STAT1	STAT1	Definite	STAT1	CHEMBL85826		DTC
STAT1	STAT1	Definite	STAT1	PICOPLATIN		CIViC	15726096
STAT1	STAT1	Definite	STAT1	CISPLATIN		CIViC	15726096
AKT3	AKT3	Definite	AKT3	UPROSERTIB	inhibitor	ChemblInteractions|GuideToPharmacology|TTD
AKT3	AKT3	Definite	AKT3	OMIPALISIB	inhibitor	MyCancerGenomeClinicalTrial
AKT3	AKT3	Definite	AKT3	MK-2206	inhibitor|allosteric modulator	TdgClinicalTrial|ClearityFoundationClinicalTrial|ChemblInteractions|GuideToPharmacology|MyCancerGenomeClinicalTrial|TTD
AKT3	AKT3	Definite	AKT3	VEMURAFENIB		CIViC	24265155
AKT3	AKT3	Definite	AKT3	XL-418	inhibitor	TdgClinicalTrial|ChemblInteractions|TTD	19644473
AKT3	AKT3	Definite	AKT3	PERIFOSINE		TdgClinicalTrial
AKT3	AKT3	Definite	AKT3	GSK-690693	inhibitor	ChemblInteractions|GuideToPharmacology|TTD
AKT3	AKT3	Definite	AKT3	TRICIRIBINE PHOSPHATE	inhibitor	ChemblInteractions
AKT3	AKT3	Definite	AKT3	MSC-2363318A	inhibitor	ChemblInteractions|TTD
AKT3	AKT3	Definite	AKT3	IPATASERTIB	inhibitor	TdgClinicalTrial|ClearityFoundationClinicalTrial|ChemblInteractions|GuideToPharmacology|MyCancerGenomeClinicalTrial
AKT3	AKT3	Definite	AKT3	ARCHEXIN		TdgClinicalTrial
AKT3	AKT3	Definite	AKT3	SR-13668		TTD
AKT3	AKT3	Definite	AKT3	EVEROLIMUS	inhibitor	MyCancerGenomeClinicalTrial
AKT3	AKT3	Definite	AKT3	AFURESERTIB	inhibitor	ChemblInteractions|GuideToPharmacology|TTD
AKT3	AKT3	Definite	AKT3	CAPIVASERTIB	inhibitor	ClearityFoundationClinicalTrial|GuideToPharmacology|TTD
AKT3	AKT3	Definite	AKT3	AZD-5363	inhibitor	ChemblInteractions
AKT3	AKT3	Definite	AKT3	GSK-269962A		DTC
AKT3	AKT3	Definite	AKT3	TRICIRIBINE		TdgClinicalTrial|ClearityFoundationClinicalTrial
AKT3	AKT3	Definite	AKT3	A-443654	inhibitor	GuideToPharmacology
AKT3	AKT3	Definite	AKT3	MIRANSERTIB	allosteric modulator|inhibitor	ChemblInteractions|GuideToPharmacology
AKT3	AKT3	Definite	AKT3	LY-2780301	inhibitor	ChemblInteractions
AKT3	AKT3	Definite	AKT3	FASUDIL		DTC
AKT3	AKT3	Definite	AKT3	MK-2201	inhibitor	ChemblInteractions
EDNRA	EDNRA	Definite	EDNRA	IRL-1620		TdgClinicalTrial
EDNRA	EDNRA	Definite	EDNRA	SITAXENTAN	antagonist	TdgClinicalTrial|GuideToPharmacology	10961375|11704565|11728166|17472992|11447307|11752352|11849873
EDNRA	EDNRA	Definite	EDNRA	AMBRISENTAN	antagonist	TdgClinicalTrial|ChemblInteractions|TEND|GuideToPharmacology|TTD	19601701|19389876|19920913|20811346
EDNRA	EDNRA	Definite	EDNRA	BOSENTAN	antagonist	TdgClinicalTrial|ChemblInteractions|TEND|TTD	10961375|11704565|11728166|11447307|11752352|11849873
EDNRA	EDNRA	Definite	EDNRA	SPARSENTAN	antagonist	ChemblInteractions|GuideToPharmacology|TTD
EDNRA	EDNRA	Definite	EDNRA	ATRASENTAN	antagonist	TdgClinicalTrial|GuideToPharmacology|TTD	16563629|16458417|12563310
EDNRA	EDNRA	Definite	EDNRA	MACITENTAN	antagonist	TdgClinicalTrial|ChemblInteractions|GuideToPharmacology|TTD	22458347|22862294|24261583
EDNRA	EDNRA	Definite	EDNRA	ENRASENTAN	antagonist	ChemblInteractions	16219361
EDNRA	EDNRA	Definite	EDNRA	APROCITENTAN	antagonist	GuideToPharmacology
EDNRA	EDNRA	Definite	EDNRA	NEBENTAN	antagonist	TdgClinicalTrial|ChemblInteractions|TTD	21232046
EDNRA	EDNRA	Definite	EDNRA	AVOSENTAN	antagonist	TdgClinicalTrial|ChemblInteractions|GuideToPharmacology
EDNRA	EDNRA	Definite	EDNRA	BQ-123	antagonist	GuideToPharmacology|TTD
EDNRA	EDNRA	Definite	EDNRA	DARUSENTAN	antagonist	TdgClinicalTrial|ChemblInteractions|GuideToPharmacology|TTD	17890870|17049116
EDNRA	EDNRA	Definite	EDNRA	PD-156707	antagonist	GuideToPharmacology
EDNRA	EDNRA	Definite	EDNRA	ZIBOTENTAN	antagonist	TALC|TdgClinicalTrial|ChemblInteractions|GuideToPharmacology
EDNRA	EDNRA	Definite	EDNRA	ATRASENTAN HYDROCHLORIDE	antagonist	ChemblInteractions
EDNRA	EDNRA	Definite	EDNRA	CLAZOSENTAN	antagonist	TdgClinicalTrial|ChemblInteractions|TTD	16219361
EDNRA	EDNRA	Definite	EDNRA	TEZOSENTAN	antagonist	ChemblInteractions	15542526
FGG	FGG	Definite	FGG	ALFIMEPRASE		TdgClinicalTrial
FGG	FGG	Definite	FGG	EPTIFIBATIDE		PharmGKB	20938371
FGG	FGG	Definite	FGG	FIBRINOLYSIN, HUMAN	inhibitor	ChemblInteractions
FGG	FGG	Definite	FGG	TIROFIBAN		PharmGKB	20938371
FGG	FGG	Definite	FGG	ABCIXIMAB		PharmGKB	20938371
NOTCH2	NOTCH2	Definite	NOTCH2	TAREXTUMAB	antibody	TdgClinicalTrial|GuideToPharmacology|TTD
NOTCH2	NOTCH2	Definite	NOTCH2	RG-4733	inhibitor	MyCancerGenome
NOTCH2	NOTCH2	Definite	NOTCH2	NIROGACESTAT	inhibitor	MyCancerGenome
NR2F2	NR2F2	Definite	NR2F2	CYCLOHEXIMIDE		DTC
NR2F2	NR2F2	Definite	NR2F2	CHEMBL580340		DTC
NR2F2	NR2F2	Definite	NR2F2	CHEMBL530291		DTC
NR2F2	NR2F2	Definite	NR2F2	RESACTIN A		DTC
NR2F2	NR2F2	Definite	NR2F2	PYRIDABEN		DTC
NR2F2	NR2F2	Definite	NR2F2	CHEMBL584442		DTC
ADAM12	ADAM12	Definite	ADAM12	ILOMASTAT	inhibitor	GuideToPharmacology
FBXW7	FBXW7	Definite	FBXW7	DOCETAXEL		JAX-CKB	23274910
FBXW7	FBXW7	Definite	FBXW7	SIROLIMUS		JAX-CKB|CIViC	24586741|18787170|23558291
FBXW7	FBXW7	Definite	FBXW7	VORINOSTAT		JAX-CKB	23274910
FBXW7	FBXW7	Definite	FBXW7	AR-42		JAX-CKB	23274910
FBXW7	FBXW7	Definite	FBXW7	REGORAFENIB		JAX-CKB	27399335
FBXW7	FBXW7	Definite	FBXW7	TEMSIROLIMUS		JAX-CKB	24360397
FBXW7	FBXW7	Definite	FBXW7	ENTINOSTAT		JAX-CKB	23274910
FBXW7	FBXW7	Definite	FBXW7	BELINOSTAT		JAX-CKB	23274910
CDC42	CDC42	Definite	CDC42	SECRAMINE B		DTC	16408091
CDC42	CDC42	Definite	CDC42	SECRAMINE A		DTC	16408091
CDC42	CDC42	Definite	CDC42	CHEMBL563777		DTC	19527032
CDC42	CDC42	Definite	CDC42	GONADORELIN ACETATE		NCI	9626657
CDC42	CDC42	Definite	CDC42	CHEMBL554475		DTC	19527032
CDC42	CDC42	Definite	CDC42	CHEMBL562095		DTC	19527032
BRCA1	BRCA1	Definite	BRCA1	DOXORUBICIN HYDROCHLORIDE		DTC
BRCA1	BRCA1	Definite	BRCA1	PIFEXOLE		DTC
BRCA1	BRCA1	Definite	BRCA1	ACRIFLAVINE		DTC
BRCA1	BRCA1	Definite	BRCA1	CHEMBL446567		DTC
BRCA1	BRCA1	Definite	BRCA1	DOXORUBICIN		NCI	12698198
BRCA1	BRCA1	Definite	BRCA1	CHEMBL1320798		DTC
BRCA1	BRCA1	Definite	BRCA1	VELIPARIB		ClearityFoundationBiomarkers|JAX-CKB|CIViC	29338080|26801247|25824335|25589624|26842236
BRCA1	BRCA1	Definite	BRCA1	OXALIPLATIN		ClearityFoundationBiomarkers|CIViC	25072261
BRCA1	BRCA1	Definite	BRCA1	CYCLOPHOSPHAMIDE		JAX-CKB	25589624
BRCA1	BRCA1	Definite	BRCA1	CHEMBL66279		DTC
BRCA1	BRCA1	Definite	BRCA1	OLAPARIB		ClearityFoundationBiomarkers|JAX-CKB|CIViC|PharmGKB|OncoKB	31157963|23346317|26546619|20609467|27454287|25193512|30345884|25366685|19553641|28792849|25218906|28578601|21862407|22172724|30797618|31538027|24882434
BRCA1	BRCA1	Definite	BRCA1	CHEMBL484663		DTC
BRCA1	BRCA1	Definite	BRCA1	RUCAPARIB		ClearityFoundationBiomarkers|JAX-CKB|CIViC|PharmGKB|OncoKB	28588062|27908594|26779812|27002934|27454289
BRCA1	BRCA1	Definite	BRCA1	IRINOTECAN		JAX-CKB	26842236
BRCA1	BRCA1	Definite	BRCA1	WISTIN		DTC
BRCA1	BRCA1	Definite	BRCA1	CHEMBL1333798		DTC
BRCA1	BRCA1	Definite	BRCA1	VINORELBINE		JAX-CKB|NCI	26801247|14559807
BRCA1	BRCA1	Definite	BRCA1	CHEMBL515763		DTC
BRCA1	BRCA1	Definite	BRCA1	PIPERINE		DTC
BRCA1	BRCA1	Definite	BRCA1	TAMOXIFEN		NCI|PharmGKB	11130383|15197194|16331614|15750629|16636335
BRCA1	BRCA1	Definite	BRCA1	CHEMBL581929		DTC
BRCA1	BRCA1	Definite	BRCA1	CHEMBL1420181		DTC
BRCA1	BRCA1	Definite	BRCA1	CHEMBL1481721		DTC
BRCA1	BRCA1	Definite	BRCA1	PURPURIN		DTC
BRCA1	BRCA1	Definite	BRCA1	ADAVOSERTIB		JAX-CKB	27998224
BRCA1	BRCA1	Definite	BRCA1	NIRAPARIB		ClearityFoundationBiomarkers|JAX-CKB|PharmGKB|OncoKB	27717299|23810788
BRCA1	BRCA1	Definite	BRCA1	CHEMBL546649		DTC
BRCA1	BRCA1	Definite	BRCA1	AURINTRICARBOXYLIC ACID		DTC
BRCA1	BRCA1	Definite	BRCA1	DENOSUMAB		JAX-CKB	27322743
BRCA1	BRCA1	Definite	BRCA1	THUNBERGINOL E		DTC
BRCA1	BRCA1	Definite	BRCA1	PHENAMIL METHANESULFONATE		DTC
BRCA1	BRCA1	Definite	BRCA1	6-HYDROXYFLAVONE		DTC
BRCA1	BRCA1	Definite	BRCA1	BERZOSERTIB		JAX-CKB
BRCA1	BRCA1	Definite	BRCA1	CHEMBL1308677		DTC
BRCA1	BRCA1	Definite	BRCA1	VITAMIN B2		DTC
BRCA1	BRCA1	Definite	BRCA1	GEMCITABINE		NCI|CIViC	29338080|12684687
BRCA1	BRCA1	Definite	BRCA1	IROFULVEN		NCI	17229870
BRCA1	BRCA1	Definite	BRCA1	CISPLATIN		ClearityFoundationBiomarkers|JAX-CKB|NCI|CIViC	29338080|25847936|25193512|26801247|16982732|25072261|27454289
BRCA1	BRCA1	Definite	BRCA1	CHEMBL153505		DTC
BRCA1	BRCA1	Definite	BRCA1	CARBOPLATIN		ClearityFoundationBiomarkers|JAX-CKB|CIViC	25847936|25824335|21135055|27998224
BRCA1	BRCA1	Definite	BRCA1	CHEMBL273891		DTC
BRCA1	BRCA1	Definite	BRCA1	CHEMBL588525		DTC
BRCA1	BRCA1	Definite	BRCA1	TEMOZOLOMIDE		JAX-CKB
BRCA1	BRCA1	Definite	BRCA1	DIPYRIDAMOLE		DTC
BRCA1	BRCA1	Definite	BRCA1	SEMUSTINE		DTC
BRCA1	BRCA1	Definite	BRCA1	ONONIN		DTC
BRCA1	BRCA1	Definite	BRCA1	PAMIPARIB		JAX-CKB
BRCA1	BRCA1	Definite	BRCA1	HARMALOL		DTC
BRCA1	BRCA1	Definite	BRCA1	CHEMBL1404865		DTC
BRCA1	BRCA1	Definite	BRCA1	NILE RED		DTC
BRCA1	BRCA1	Definite	BRCA1	QUARFLOXIN		CIViC	28211448
BRCA1	BRCA1	Definite	BRCA1	CHEMBL589207		DTC
BRCA1	BRCA1	Definite	BRCA1	CHEMBL12658		DTC
BRCA1	BRCA1	Definite	BRCA1	2X-121		ClearityFoundationBiomarkers|JAX-CKB	26513298
BRCA1	BRCA1	Definite	BRCA1	TIAPROFENIC ACID		DTC
BRCA1	BRCA1	Definite	BRCA1	PACLITAXEL		JAX-CKB|NCI	12684687
BRCA1	BRCA1	Definite	BRCA1	CHEMBL1078244		DTC
BRCA1	BRCA1	Definite	BRCA1	TALAZOPARIB		JAX-CKB|CIViC|PharmGKB|OncoKB	26546619|23881923|28242752
BRCA1	BRCA1	Definite	BRCA1	GLABRIDIN		DTC
BRCA1	BRCA1	Definite	BRCA1	7-HYDROXY ISOFLAVONE		DTC
BRCA1	BRCA1	Definite	BRCA1	DEPHOSTATIN		DTC
BRCA1	BRCA1	Definite	BRCA1	CHEMBL1709259		DTC
BRCA1	BRCA1	Definite	BRCA1	CHEMBL452954		DTC
BRCA1	BRCA1	Definite	BRCA1	BLEOMYCIN		NCI	14559807
BRCA1	BRCA1	Definite	BRCA1	CHEMBL600315		DTC
BRCA1	BRCA1	Definite	BRCA1	APIGENIN		DTC
BRCA1	BRCA1	Definite	BRCA1	CHEMBL581910		DTC
BRCA1	BRCA1	Definite	BRCA1	DAIDZIN		DTC
BRCA1	BRCA1	Definite	BRCA1	CHEMBL546865		DTC
BRCA1	BRCA1	Definite	BRCA1	EMODIN		NCI	14694444
BRCA1	BRCA1	Definite	BRCA1	QUINALIZARIN		DTC
BRCA1	BRCA1	Definite	BRCA1	CEDIRANIB		CIViC	25218906
BRCA1	BRCA1	Definite	BRCA1	ILEPCIMIDE		DTC
BRCA1	BRCA1	Definite	BRCA1	CHLORAMBUCIL		JAX-CKB	25193512
BRCA1	BRCA1	Definite	BRCA1	THIABENDAZOLE		DTC
BRCA1	BRCA1	Definite	BRCA1	CHEMBL114544		DTC
BRCA1	BRCA1	Definite	BRCA1	CHEMBL1405979		DTC
BRCA1	BRCA1	Definite	BRCA1	CHEMBL316796		DTC
BRCA1	BRCA1	Definite	BRCA1	TANSHINONE IIA SULFONATE		DTC
BRCA1	BRCA1	Definite	BRCA1	CHEMBL587620		DTC
BRCA1	BRCA1	Definite	BRCA1	CHRYSIN DIMETHYL ETHER		DTC
BRCA1	BRCA1	Definite	BRCA1	2-PHENYLQUINOLINE		DTC
BRCA1	BRCA1	Definite	BRCA1	DIMETHYL YELLOW		DTC
BRCA1	BRCA1	Definite	BRCA1	CHEMBL1574420		DTC
BRCA1	BRCA1	Definite	BRCA1	CALYCOSIN		DTC
BRCA1	BRCA1	Definite	BRCA1	7-HYDROXYFLAVONE		DTC
BRCA1	BRCA1	Definite	BRCA1	RIBOFLAVIN		DTC
BRCA1	BRCA1	Definite	BRCA1	DAUNORUBICIN HYDROCHLORIDE		DTC
BRCA1	BRCA1	Definite	BRCA1	CHEMBL588683		DTC
BRCA1	BRCA1	Definite	BRCA1	CHEMBL323356		DTC
BRCA1	BRCA1	Definite	BRCA1	GAMMA-FAGARINE		DTC
BRCA1	BRCA1	Definite	BRCA1	CHEMBL593254		DTC
BRCA1	BRCA1	Definite	BRCA1	CHEMBL1998001		DTC
BRCA1	BRCA1	Definite	BRCA1	RESVERATROL		DTC
BRCA1	BRCA1	Definite	BRCA1	MITOXANTRONE		NCI	12684687
BRCA1	BRCA1	Definite	BRCA1	EVEROLIMUS		JAX-CKB	26546619
BRCA1	BRCA1	Definite	BRCA1	CHEMBL1214407		DTC
KLF4	KLF4	Definite	KLF4	APTO-253		TTD
ENTPD1	ENTPD1	Definite	ENTPD1	CHEMBL608559	inhibitor	GuideToPharmacology
ODC1	ODC1	Definite	ODC1	EFLORNITHINE HYDROCHLORIDE	inhibitor	ChemblInteractions
ODC1	ODC1	Definite	ODC1	EFLORNITHINE	blocker|antagonist|inhibitor	TdgClinicalTrial|GuideToPharmacology|TTD	1730582
ODC1	ODC1	Definite	ODC1	VINCRISTINE		DTC	19006285
SMAD3	SMAD3	Definite	SMAD3	CHEMBL1503729		DTC
SMAD3	SMAD3	Definite	SMAD3	HELENALIN		DTC
SMAD3	SMAD3	Definite	SMAD3	TRICLOCARBAN		DTC
SMAD3	SMAD3	Definite	SMAD3	CHEMBL1342336		DTC
SMAD3	SMAD3	Definite	SMAD3	CHEMBL579837		DTC
SMAD3	SMAD3	Definite	SMAD3	BISINDOLYLMALEIMIDE IX		DTC
SMAD3	SMAD3	Definite	SMAD3	MITOXANTRONE		DTC
SMAD3	SMAD3	Definite	SMAD3	CHEMBL515617		DTC
SMAD3	SMAD3	Definite	SMAD3	CHEMBL600694		DTC
SMAD3	SMAD3	Definite	SMAD3	RESACTIN A		DTC
SMAD3	SMAD3	Definite	SMAD3	FLUAZINAM		DTC
SMAD3	SMAD3	Definite	SMAD3	CHEMBL77675		DTC
SMAD3	SMAD3	Definite	SMAD3	BISDEMETHOXYCURCUMIN		DTC	23145932
SMAD3	SMAD3	Definite	SMAD3	AZACITIDINE		DTC
SMAD3	SMAD3	Definite	SMAD3	CHEMBL525826		DTC
SMAD3	SMAD3	Definite	SMAD3	CHEMBL581880		DTC
SMAD3	SMAD3	Definite	SMAD3	OXYPHENBUTAZONE		DTC
SMAD3	SMAD3	Definite	SMAD3	CHEMBL169335		DTC
SMAD3	SMAD3	Definite	SMAD3	CHEMBL299853		DTC
SMAD3	SMAD3	Definite	SMAD3	KENPAULLONE		DTC
SMAD3	SMAD3	Definite	SMAD3	NITROXOLINE		DTC
SMAD3	SMAD3	Definite	SMAD3	CHEMBL581225		DTC
SMAD3	SMAD3	Definite	SMAD3	CHEMBL486504		DTC
SMAD3	SMAD3	Definite	SMAD3	THIMEROSAL		DTC
SMAD3	SMAD3	Definite	SMAD3	CHEMBL602718		DTC
SMAD3	SMAD3	Definite	SMAD3	STROPHANTHIDIN ACETATE		DTC
SMAD3	SMAD3	Definite	SMAD3	CHEMBL1537417		DTC
SMAD3	SMAD3	Definite	SMAD3	CHEMBL505670		DTC
SMAD3	SMAD3	Definite	SMAD3	CHEMBL607309		DTC
SMAD3	SMAD3	Definite	SMAD3	CHEMBL599924		DTC
SMAD3	SMAD3	Definite	SMAD3	(S,R)-MEFLOQUINE		DTC
SMAD3	SMAD3	Definite	SMAD3	GITOXIGENIN		DTC
SMAD3	SMAD3	Definite	SMAD3	CHEMBL592316		DTC
SMAD3	SMAD3	Definite	SMAD3	PIROCTONE		DTC
SMAD3	SMAD3	Definite	SMAD3	CHEMBL582983		DTC
SMAD3	SMAD3	Definite	SMAD3	EMETINE HYDROCHLORIDE		DTC
SMAD3	SMAD3	Definite	SMAD3	CHEMBL578512		DTC
SMAD3	SMAD3	Definite	SMAD3	CUCURBITACIN B		DTC
SMAD3	SMAD3	Definite	SMAD3	DIGITOXIN		DTC
SMAD3	SMAD3	Definite	SMAD3	CHEMBL581677		DTC
SMAD3	SMAD3	Definite	SMAD3	BREFELDIN A		DTC
SMAD3	SMAD3	Definite	SMAD3	CHEMBL1317506		DTC
SMAD3	SMAD3	Definite	SMAD3	CLIOXANIDE		DTC
SMAD3	SMAD3	Definite	SMAD3	AMINOQUINOL		DTC
SMAD3	SMAD3	Definite	SMAD3	A-443654		DTC
SMAD3	SMAD3	Definite	SMAD3	THIOINOSINE		DTC
SMAD3	SMAD3	Definite	SMAD3	GARCINONE E		DTC
SMAD3	SMAD3	Definite	SMAD3	4-AMINOPHENOL		DTC
SMAD3	SMAD3	Definite	SMAD3	CHEMBL600734		DTC
SMAD3	SMAD3	Definite	SMAD3	CHEMBL590947		DTC
SMAD3	SMAD3	Definite	SMAD3	CHEMBL584626		DTC
SMAD3	SMAD3	Definite	SMAD3	CHEMBL586029		DTC
SMAD3	SMAD3	Definite	SMAD3	CHEMBL1466186		DTC
SMAD3	SMAD3	Definite	SMAD3	CHEMBL601146		DTC
SMAD3	SMAD3	Definite	SMAD3	CHEMBL1465049		DTC
SMAD3	SMAD3	Definite	SMAD3	CHEMBL602740		DTC
SMAD3	SMAD3	Definite	SMAD3	OXYQUINOLINE		DTC
SMAD3	SMAD3	Definite	SMAD3	ALSTERPAULLONE		DTC
SMAD3	SMAD3	Definite	SMAD3	CHEMBL533082		DTC
SMAD3	SMAD3	Definite	SMAD3	FLUDARABINE		DTC
SMAD3	SMAD3	Definite	SMAD3	CHEMBL592124		DTC
SMAD3	SMAD3	Definite	SMAD3	CHEMBL582099		DTC
SMAD3	SMAD3	Definite	SMAD3	CHEMBL1546223		DTC
SMAD3	SMAD3	Definite	SMAD3	STROPHANTHIDIN		DTC
SMAD3	SMAD3	Definite	SMAD3	CHEMBL576409		DTC
SMAD3	SMAD3	Definite	SMAD3	OUABAIN		DTC
SMAD3	SMAD3	Definite	SMAD3	CHEMBL531268		DTC
SMAD3	SMAD3	Definite	SMAD3	DOXORUBICIN HYDROCHLORIDE		DTC
SMAD3	SMAD3	Definite	SMAD3	CHEMBL547161		DTC
SMAD3	SMAD3	Definite	SMAD3	CHEMBL601757		DTC
SMAD3	SMAD3	Definite	SMAD3	CHEMBL1543865		DTC
SMAD3	SMAD3	Definite	SMAD3	ACACETIN		DTC
SMAD3	SMAD3	Definite	SMAD3	GR-127935		DTC
SMAD3	SMAD3	Definite	SMAD3	LOPINAVIR		DTC
SMAD3	SMAD3	Definite	SMAD3	CURCUMIN		DTC	23145932
SMAD3	SMAD3	Definite	SMAD3	CHEMBL1873045		DTC
SMAD3	SMAD3	Definite	SMAD3	CHEMBL300389		DTC
SMAD3	SMAD3	Definite	SMAD3	STREPTONIGRIN		DTC
SMAD3	SMAD3	Definite	SMAD3	CHEMBL578294		DTC
SMAD3	SMAD3	Definite	SMAD3	CHEMBL585502		DTC
SMAD3	SMAD3	Definite	SMAD3	IMATINIB		DTC
SMAD3	SMAD3	Definite	SMAD3	SANGUINARIUM		DTC
SMAD3	SMAD3	Definite	SMAD3	CHEMBL588038		DTC
SMAD3	SMAD3	Definite	SMAD3	CHEMBL579318		DTC
SMAD3	SMAD3	Definite	SMAD3	9-AMINOCAMPTOTHECIN		DTC
SMAD3	SMAD3	Definite	SMAD3	CHEMBL592611		DTC
SMAD3	SMAD3	Definite	SMAD3	LANATOSIDE C		DTC
SMAD3	SMAD3	Definite	SMAD3	CHEMBL586135		DTC
SMAD3	SMAD3	Definite	SMAD3	CHEMBL1456848		DTC
SMAD3	SMAD3	Definite	SMAD3	EPIRUBICIN HYDROCHLORIDE		DTC
SMAD3	SMAD3	Definite	SMAD3	TRICLOSAN		DTC
SMAD3	SMAD3	Definite	SMAD3	CHEMBL1565444		DTC
SMAD3	SMAD3	Definite	SMAD3	DASATINIB		DTC
SMAD3	SMAD3	Definite	SMAD3	FLUORESCEIN		TTD
SMAD3	SMAD3	Definite	SMAD3	VINCRISTINE		DTC
SMAD3	SMAD3	Definite	SMAD3	GOSSYPOL		DTC
SMAD3	SMAD3	Definite	SMAD3	PINAFIDE		DTC
SMAD3	SMAD3	Definite	SMAD3	CHEMBL581872		DTC
SMAD3	SMAD3	Definite	SMAD3	CHEMBL1503190		DTC
SMAD3	SMAD3	Definite	SMAD3	CHEMBL591618		DTC
SMAD3	SMAD3	Definite	SMAD3	BUFOGENIN		DTC
SMAD3	SMAD3	Definite	SMAD3	CHEMBL1622802		DTC
SMAD3	SMAD3	Definite	SMAD3	CALCIMYCIN		DTC
SMAD3	SMAD3	Definite	SMAD3	CHEMBL580727		DTC
SMAD3	SMAD3	Definite	SMAD3	PYRITHIONE		DTC
SMAD3	SMAD3	Definite	SMAD3	ENPIROLINE		DTC
SMAD3	SMAD3	Definite	SMAD3	CHEMBL461193		DTC
SMAD3	SMAD3	Definite	SMAD3	MK-2206		DTC
SMAD3	SMAD3	Definite	SMAD3	CHEMBL19954		DTC
SMAD3	SMAD3	Definite	SMAD3	CHEMBL535307		DTC
SMAD3	SMAD3	Definite	SMAD3	CHEMBL1327172		DTC
SMAD3	SMAD3	Definite	SMAD3	HEXACHLOROPHENE		DTC
SMAD3	SMAD3	Definite	SMAD3	CHEMBL602990		DTC
SMAD3	SMAD3	Definite	SMAD3	CHEMBL84010		DTC
SMAD3	SMAD3	Definite	SMAD3	CHEMBL598263		DTC
SMAD3	SMAD3	Definite	SMAD3	PROTOAPIGENONE		DTC
SMAD3	SMAD3	Definite	SMAD3	GLABROL		DTC
SMAD3	SMAD3	Definite	SMAD3	LOBARIC ACID		DTC
SMAD3	SMAD3	Definite	SMAD3	CHEMBL578515		DTC
SMAD3	SMAD3	Definite	SMAD3	CHEMBL1255944		DTC
SMAD3	SMAD3	Definite	SMAD3	CYCLOHEXIMIDE		DTC
SMAD3	SMAD3	Definite	SMAD3	AROMATICIN		DTC
SMAD3	SMAD3	Definite	SMAD3	CHEMBL602969		DTC
SMAD3	SMAD3	Definite	SMAD3	OSAJIN		DTC
SMAD3	SMAD3	Definite	SMAD3	SENNOSIDE B		DTC
SMAD3	SMAD3	Definite	SMAD3	PERUVOSIDE		DTC
SMAD3	SMAD3	Definite	SMAD3	CHEMBL1415851		DTC
SMAD3	SMAD3	Definite	SMAD3	CHEMBL1519374		DTC
SMAD3	SMAD3	Definite	SMAD3	CHLOROTHALONIL		DTC
SMAD3	SMAD3	Definite	SMAD3	9,10-PHENANTHRENEQUINONE		DTC
SMAD3	SMAD3	Definite	SMAD3	CHEMBL429095		DTC
SMAD3	SMAD3	Definite	SMAD3	CETYLPYRIDINIUM		DTC
SMAD3	SMAD3	Definite	SMAD3	HALOFUGINONE		NCI	11874485
SMAD3	SMAD3	Definite	SMAD3	CINOBUFOTALIN		DTC
SMAD3	SMAD3	Definite	SMAD3	CHEMBL587849		DTC
SMAD3	SMAD3	Definite	SMAD3	CHEMBL533602		DTC
SMAD3	SMAD3	Definite	SMAD3	CHEMBL235891		DTC
SMAD3	SMAD3	Definite	SMAD3	CHEMBL578719		DTC
SMAD3	SMAD3	Definite	SMAD3	CHEMBL586937		DTC
SMAD3	SMAD3	Definite	SMAD3	POMIFERIN		DTC
SMAD3	SMAD3	Definite	SMAD3	CHEMBL461579		DTC
SMAD3	SMAD3	Definite	SMAD3	CHEMBL578890		DTC
SMAD3	SMAD3	Definite	SMAD3	CHEMBL530281		DTC
SMAD3	SMAD3	Definite	SMAD3	CHEMBL601367		DTC
SMAD3	SMAD3	Definite	SMAD3	DIGOXIGENIN		DTC
SMAD3	SMAD3	Definite	SMAD3	TETRAZOLIUM RED		DTC
SMAD3	SMAD3	Definite	SMAD3	KAMEBANIN		DTC
SMAD3	SMAD3	Definite	SMAD3	SANGUINARINE SULFATE		DTC
SMAD3	SMAD3	Definite	SMAD3	ANISOMYCIN		DTC
SMAD3	SMAD3	Definite	SMAD3	ELLAGIC ACID		DTC
SMAD3	SMAD3	Definite	SMAD3	CALMIDAZOLIUM CHLORIDE		DTC
SMAD3	SMAD3	Definite	SMAD3	2-METHOXY-1,4-NAPHTHOQUINONE		DTC
SMAD3	SMAD3	Definite	SMAD3	CP-55940		DTC
SMAD3	SMAD3	Definite	SMAD3	CHEMBL2094484		DTC
SMAD3	SMAD3	Definite	SMAD3	CHEMBL463783		DTC
SMAD3	SMAD3	Definite	SMAD3	CHEMBL582722		DTC
SMAD3	SMAD3	Definite	SMAD3	CHEMBL580918		DTC
SMAD3	SMAD3	Definite	SMAD3	CHEMBL584635		DTC
SMAD3	SMAD3	Definite	SMAD3	CRYPTOTANSHINONE		DTC
SMAD3	SMAD3	Definite	SMAD3	ANGUIDIN		DTC
SMAD3	SMAD3	Definite	SMAD3	CHLORQUINALDOL		DTC
SMAD3	SMAD3	Definite	SMAD3	CHEMBL601547		DTC
SMAD3	SMAD3	Definite	SMAD3	IBRUTINIB		DTC
SMAD3	SMAD3	Definite	SMAD3	CHEMBL578928		DTC
SMAD3	SMAD3	Definite	SMAD3	CHEMBL1362503		DTC
SMAD3	SMAD3	Definite	SMAD3	CHEMBL546493		DTC
SMAD3	SMAD3	Definite	SMAD3	CHEMBL602365		DTC
SMAD3	SMAD3	Definite	SMAD3	CHEMBL602923		DTC
SMAD3	SMAD3	Definite	SMAD3	GEOPYXIN A		DTC
SMAD3	SMAD3	Definite	SMAD3	CHEMBL591126		DTC
SMAD3	SMAD3	Definite	SMAD3	CHEMBL191611		DTC
SMAD3	SMAD3	Definite	SMAD3	CHEMBL600572		DTC
SMAD3	SMAD3	Definite	SMAD3	CHEMBL114544		DTC
SMAD3	SMAD3	Definite	SMAD3	CHEMBL601311		DTC
SMAD3	SMAD3	Definite	SMAD3	CLIOQUINOL		DTC
SMAD3	SMAD3	Definite	SMAD3	FANGCHINOLINE		DTC
SMAD3	SMAD3	Definite	SMAD3	ENNIATIN B		DTC
SMAD3	SMAD3	Definite	SMAD3	LASALOCID A SODIUM		DTC
SMAD3	SMAD3	Definite	SMAD3	QUINOXALINE		DTC
SMAD3	SMAD3	Definite	SMAD3	CHEMBL86464		DTC
SMAD3	SMAD3	Definite	SMAD3	DEMETHOXYCURCUMIN		DTC	23145932
SMAD3	SMAD3	Definite	SMAD3	CHEMBL2095095		DTC
SMAD3	SMAD3	Definite	SMAD3	CHEMBL1224755		DTC
SMAD3	SMAD3	Definite	SMAD3	CHEMBL599098		DTC
SMAD3	SMAD3	Definite	SMAD3	GERONTOXANTHONE I		DTC
SMAD3	SMAD3	Definite	SMAD3	CHEMBL482050		DTC
SMAD3	SMAD3	Definite	SMAD3	CHEMBL576208		DTC
SMAD3	SMAD3	Definite	SMAD3	CHEMBL600173		DTC
SMAD3	SMAD3	Definite	SMAD3	CLOXYQUIN		DTC
SMAD3	SMAD3	Definite	SMAD3	FIDUXOSIN HYDROCHLORIDE		DTC
SMAD3	SMAD3	Definite	SMAD3	CHEMBL569864		DTC
SMAD3	SMAD3	Definite	SMAD3	CHEMBL581574		DTC
SMAD3	SMAD3	Definite	SMAD3	FLUSPIRILENE		DTC
SMAD3	SMAD3	Definite	SMAD3	CHEMBL538798		DTC
SMAD3	SMAD3	Definite	SMAD3	CHEMBL528791		DTC
SMAD3	SMAD3	Definite	SMAD3	CHEMBL591613		DTC
SMAD3	SMAD3	Definite	SMAD3	TUBERCIDIN		DTC
SMAD3	SMAD3	Definite	SMAD3	CHEMBL578944		DTC
SMAD3	SMAD3	Definite	SMAD3	CHEMBL578502		DTC
SMAD3	SMAD3	Definite	SMAD3	CHEMBL121556		DTC
SMAD3	SMAD3	Definite	SMAD3	CHEMBL428064		DTC
SMAD3	SMAD3	Definite	SMAD3	CHEMBL1307453		DTC
SMAD3	SMAD3	Definite	SMAD3	CHEMBL601768		DTC
SMAD3	SMAD3	Definite	SMAD3	ANGUSTIBALIN		DTC
SMAD3	SMAD3	Definite	SMAD3	DEXAMETHASONE		NCI	15817834
SMAD3	SMAD3	Definite	SMAD3	CHEMBL546344		DTC
SMAD3	SMAD3	Definite	SMAD3	GENISTEIN		NCI	15963949
SMAD3	SMAD3	Definite	SMAD3	CHEMBL1415258		DTC
SMAD3	SMAD3	Definite	SMAD3	GERONTOXANTHONE H		DTC
SMAD3	SMAD3	Definite	SMAD3	CHEMBL590186		DTC
SMAD3	SMAD3	Definite	SMAD3	CHEMBL592819		DTC
SMAD3	SMAD3	Definite	SMAD3	CHEMBL1902074		DTC
SMAD3	SMAD3	Definite	SMAD3	CHEMBL530682		DTC
SMAD3	SMAD3	Definite	SMAD3	FENTICLOR		DTC
SMAD3	SMAD3	Definite	SMAD3	DOLASTATIN 12		DTC
SMAD3	SMAD3	Definite	SMAD3	DITHIAZANINE		DTC
SMAD3	SMAD3	Definite	SMAD3	CHEMBL532504		DTC
SMAD3	SMAD3	Definite	SMAD3	CHEMBL140979		DTC
SMAD3	SMAD3	Definite	SMAD3	CHEMBL1406948		DTC
SMAD3	SMAD3	Definite	SMAD3	LAPACHONE		DTC
SMAD3	SMAD3	Definite	SMAD3	CARDAMOMIN		DTC
SMAD3	SMAD3	Definite	SMAD3	CHEMBL1530911		DTC
SMAD3	SMAD3	Definite	SMAD3	MITONAFIDE		DTC
SMAD3	SMAD3	Definite	SMAD3	CHEMBL171699		DTC
SMAD3	SMAD3	Definite	SMAD3	CHEMBL599100		DTC
SMAD3	SMAD3	Definite	SMAD3	METHYLTHIONINIUM CHLORIDE		DTC
CDK6	CDK6	Definite	CDK6	PALBOCICLIB	inhibitor	MyCancerGenome|ChemblInteractions|GuideToPharmacology|CancerCommons|MyCancerGenomeClinicalTrial	28203301|15542782
CDK6	CDK6	Definite	CDK6	PHA-793887	inhibitor	ChemblInteractions
CDK6	CDK6	Definite	CDK6	ALVOCIDIB	inhibitor	DTC|MyCancerGenome|TdgClinicalTrial|ChemblInteractions	11752352
CDK6	CDK6	Definite	CDK6	RIBOCICLIB	antagonist|inhibitor	MyCancerGenome|TdgClinicalTrial|ChemblInteractions|CIViC|TTD	24045179|29408328
CDK6	CDK6	Definite	CDK6	LEROCICLIB	inhibitor	GuideToPharmacology|TTD
CDK6	CDK6	Definite	CDK6	FULVESTRANT		CIViC	27252418
CDK6	CDK6	Definite	CDK6	AT-7519	inhibitor	ChemblInteractions|GuideToPharmacology
CDK6	CDK6	Definite	CDK6	ABEMACICLIB	inhibitor	ChemblInteractions|GuideToPharmacology|CancerCommons|TTD	24919854
CDK6	CDK6	Definite	CDK6	VORUCICLIB	inhibitor	GuideToPharmacology
CDK6	CDK6	Definite	CDK6	RIBOCICLIB SUCCINATE	inhibitor	ChemblInteractions
CDK6	CDK6	Definite	CDK6	G1T28-1	inhibitor	ChemblInteractions|TTD
CDK6	CDK6	Definite	CDK6	RGB-286638	inhibitor	GuideToPharmacology
CDK6	CDK6	Definite	CDK6	AZD-5438	inhibitor	ChemblInteractions
CDK6	CDK6	Definite	CDK6	UCN-01	inhibitor	ChemblInteractions
CDK6	CDK6	Definite	CDK6	TRILACICLIB	inhibitor	GuideToPharmacology|TTD
CDK6	CDK6	Definite	CDK6	RONICICLIB	inhibitor	ChemblInteractions
CDK6	CDK6	Definite	CDK6	APREMILAST		TTD
CDK6	CDK6	Definite	CDK6	DEXAMETHASONE		CIViC	29408328
TGFBR3	TGFBR3	Definite	TGFBR3	DEXAMETHASONE		NCI	8143777
TGFBR3	TGFBR3	Definite	TGFBR3	REGRAMOSTIM		NCI	12471017
COL5A2	COL5A2	Definite	COL5A2	OCRIPLASMIN		ChemblInteractions
COL5A2	COL5A2	Definite	COL5A2	COLLAGENASE CLOSTRIDIUM HISTOLYTICUM		ChemblInteractions
GATA3	GATA3	Definite	GATA3	MERCAPTOPURINE		PharmGKB	24141364
GATA3	GATA3	Definite	GATA3	PEGASPARGASE		PharmGKB	24141364
GATA3	GATA3	Definite	GATA3	LEUCOVORIN		PharmGKB	24141364
GATA3	GATA3	Definite	GATA3	VINCRISTINE		PharmGKB	24141364
GATA3	GATA3	Definite	GATA3	THIOGUANINE		PharmGKB	24141364
GATA3	GATA3	Definite	GATA3	ASPARAGINASE		PharmGKB	24141364
GATA3	GATA3	Definite	GATA3	PREDNISONE		PharmGKB	24141364
GATA3	GATA3	Definite	GATA3	METHOTREXATE		PharmGKB	24141364
GATA3	GATA3	Definite	GATA3	DEXAMETHASONE		PharmGKB	24141364
GATA3	GATA3	Definite	GATA3	DOXORUBICIN		PharmGKB	24141364
GATA3	GATA3	Definite	GATA3	CYCLOPHOSPHAMIDE		PharmGKB	24141364
GATA3	GATA3	Definite	GATA3	DAUNORUBICIN		PharmGKB	24141364
GATA3	GATA3	Definite	GATA3	CYTARABINE		PharmGKB	24141364
NPPC	NPPC	Definite	NPPC	VOSORITIDE		TTD
NPPC	NPPC	Definite	NPPC	ANDROSTENEDIONE		NCI	8404664
NPPC	NPPC	Definite	NPPC	HYDROCORTISONE		NCI	7716064
NPPC	NPPC	Definite	NPPC	DIETHYLSTILBESTROL		NCI	10650935
NPPC	NPPC	Definite	NPPC	DEXAMETHASONE		NCI	10468226
NPPC	NPPC	Definite	NPPC	ETHER		NCI	9721940
NPPC	NPPC	Definite	NPPC	PROGESTERONE		NCI	8404664
NPPC	NPPC	Definite	NPPC	VASOPRESSIN		NCI	9794722
NPPC	NPPC	Definite	NPPC	STAUROSPORINE		NCI	8879350
NPPC	NPPC	Definite	NPPC	TESTOSTERONE		NCI	8404664
TUBB3	TUBB3	Definite	TUBB3	SAGOPILONE		ChemblInteractions
TUBB3	TUBB3	Definite	TUBB3	PODOFILOX		DTC	17765552|24953821|21402478
TUBB3	TUBB3	Definite	TUBB3	PACLITAXEL	inhibitor	DTC|ClearityFoundationBiomarkers|ChemblInteractions	23631389|25369367|25768699|24457094|22595423|23313639|17887662|23387901|19758808|23725535|24953821
TUBB3	TUBB3	Definite	TUBB3	CHEMBL1935538		DTC	22435708
TUBB3	TUBB3	Definite	TUBB3	VORINOSTAT		DTC	20491440
TUBB3	TUBB3	Definite	TUBB3	BRENTUXIMAB VEDOTIN	inhibitor	ChemblInteractions
TUBB3	TUBB3	Definite	TUBB3	ERIBULIN MESYLATE	inhibitor	ChemblInteractions
TUBB3	TUBB3	Definite	TUBB3	IXABEPILONE	inhibitor	TdgClinicalTrial|ChemblInteractions	18945860|18378531|18321240
TUBB3	TUBB3	Definite	TUBB3	CHEMBL453818		DTC	12141877
TUBB3	TUBB3	Definite	TUBB3	MAYTANSINE		DTC	563462
TUBB3	TUBB3	Definite	TUBB3	CHEMBL2036119		DTC	22543234
TUBB3	TUBB3	Definite	TUBB3	TRASTUZUMAB EMTANSINE	inhibitor	ChemblInteractions
TUBB3	TUBB3	Definite	TUBB3	VINCRISTINE SULFATE	inhibitor	ChemblInteractions
TUBB3	TUBB3	Definite	TUBB3	LARGAZOLE		DTC	20491440
TUBB3	TUBB3	Definite	TUBB3	COLCHICINE	inhibitor	DTC|ChemblInteractions	23750455|25805446|24502232|25061803|25937236|24773591|25938266
TUBB3	TUBB3	Definite	TUBB3	CABAZITAXEL	inhibitor	ChemblInteractions
TUBB3	TUBB3	Definite	TUBB3	VINFLUNINE	inhibitor	ChemblInteractions
TUBB3	TUBB3	Definite	TUBB3	CHEMBL1795737		DTC	21664138
TUBB3	TUBB3	Definite	TUBB3	CYCLOSTREPTIN		DTC	17206139
TUBB3	TUBB3	Definite	TUBB3	VINORELBINE		DTC	25768699
TUBB3	TUBB3	Definite	TUBB3	CROLIBULIN	inhibitor	ChemblInteractions
TUBB3	TUBB3	Definite	TUBB3	MAYTANSINOL		DTC	563462
TUBB3	TUBB3	Definite	TUBB3	LEXIBULIN	inhibitor	ChemblInteractions
TUBB3	TUBB3	Definite	TUBB3	CURCUMIN		DTC	23830698
TUBB3	TUBB3	Definite	TUBB3	FOSBRETABULIN TROMETHAMINE		ChemblInteractions
TUBB3	TUBB3	Definite	TUBB3	CHEMBL2036124		DTC	22543234
TUBB3	TUBB3	Definite	TUBB3	VINORELBINE TARTRATE	inhibitor	ChemblInteractions
TUBB3	TUBB3	Definite	TUBB3	INDIBULIN	inhibitor	ChemblInteractions
TUBB3	TUBB3	Definite	TUBB3	ZAMPANOLIDE		DTC	19877653
TUBB3	TUBB3	Definite	TUBB3	NOCODAZOLE		DTC	21194809|25815147|25369367|25262051|23313639
TUBB3	TUBB3	Definite	TUBB3	PLINABULIN	inhibitor	ChemblInteractions
TUBB3	TUBB3	Definite	TUBB3	VERUBULIN		ChemblInteractions
TUBB3	TUBB3	Definite	TUBB3	DOCETAXEL		ClearityFoundationBiomarkers
TUBB3	TUBB3	Definite	TUBB3	DOCETAXEL	inhibitor	ChemblInteractions
TUBB3	TUBB3	Definite	TUBB3	DAVUNETIDE		ChemblInteractions
TUBB3	TUBB3	Definite	TUBB3	VINCRISTINE		DTC	16539377|21664138|23916255
TUBB3	TUBB3	Definite	TUBB3	VINBLASTINE SULFATE	inhibitor	ChemblInteractions
TUBB3	TUBB3	Definite	TUBB3	VINBLASTINE		DTC	23708010|23916255
TUBB3	TUBB3	Definite	TUBB3	COMBRETASTATIN A4		DTC	23631389|16913727|22543234|25584687|24669888|17765552|25192811
TUBB3	TUBB3	Definite	TUBB3	ABT-751		DTC	25468039
TUBB3	TUBB3	Definite	TUBB3	PACLITAXEL POLIGLUMEX		ChemblInteractions
TUBB3	TUBB3	Definite	TUBB3	FOSBRETABULIN DISODIUM	inhibitor	ChemblInteractions
AKT2	AKT2	Definite	AKT2	A-443654	inhibitor	GuideToPharmacology	10592235
AKT2	AKT2	Definite	AKT2	IPATASERTIB	inhibitor	TdgClinicalTrial|ClearityFoundationClinicalTrial|ChemblInteractions|GuideToPharmacology|MyCancerGenomeClinicalTrial
AKT2	AKT2	Definite	AKT2	TRICIRIBINE		TdgClinicalTrial|ClearityFoundationClinicalTrial
AKT2	AKT2	Definite	AKT2	LY-2780301	inhibitor	ChemblInteractions
AKT2	AKT2	Definite	AKT2	MK-2206	allosteric modulator|inhibitor	TdgClinicalTrial|ClearityFoundationClinicalTrial|ChemblInteractions|GuideToPharmacology|MyCancerGenomeClinicalTrial
AKT2	AKT2	Definite	AKT2	OMIPALISIB	inhibitor	MyCancerGenomeClinicalTrial
AKT2	AKT2	Definite	AKT2	UPROSERTIB	inhibitor	ChemblInteractions|GuideToPharmacology
AKT2	AKT2	Definite	AKT2	LAUROGUADINE		DTC
AKT2	AKT2	Definite	AKT2	AFURESERTIB	inhibitor	ChemblInteractions|GuideToPharmacology
AKT2	AKT2	Definite	AKT2	GSK-269962A		DTC
AKT2	AKT2	Definite	AKT2	TRASTUZUMAB		CIViC	22842582
AKT2	AKT2	Definite	AKT2	CAPIVASERTIB	inhibitor	ClearityFoundationClinicalTrial|GuideToPharmacology
AKT2	AKT2	Definite	AKT2	PERIFOSINE		TdgClinicalTrial
AKT2	AKT2	Definite	AKT2	XL-418	inhibitor	TdgClinicalTrial|ChemblInteractions
AKT2	AKT2	Definite	AKT2	SOTRASTAURIN		DTC
AKT2	AKT2	Definite	AKT2	GSK-690693	inhibitor	ChemblInteractions|GuideToPharmacology
AKT2	AKT2	Definite	AKT2	MIRANSERTIB	inhibitor|allosteric modulator	ChemblInteractions|GuideToPharmacology
AKT2	AKT2	Definite	AKT2	MK-2201	inhibitor	ChemblInteractions
AKT2	AKT2	Definite	AKT2	EVEROLIMUS	inhibitor	MyCancerGenomeClinicalTrial
AKT2	AKT2	Definite	AKT2	BAY-1125976	inhibitor	ChemblInteractions
AKT2	AKT2	Definite	AKT2	ARCHEXIN		TdgClinicalTrial
AKT2	AKT2	Definite	AKT2	TRICIRIBINE PHOSPHATE	inhibitor	ChemblInteractions
AKT2	AKT2	Definite	AKT2	AZD-5363	inhibitor	ChemblInteractions
SLC9A1	SLC9A1	Definite	SLC9A1	CARIPORIDE		DTC	17493937
SLC9A1	SLC9A1	Definite	SLC9A1	CHEMBL62231		DTC	17493937
RAC1	RAC1	Definite	RAC1	CHEMBL563777		DTC	19527032
RAC1	RAC1	Definite	RAC1	DABRAFENIB		CIViC	25056119|24265153
RAC1	RAC1	Definite	RAC1	VEMURAFENIB		CIViC	25056119|24265153
RAC1	RAC1	Definite	RAC1	CHEMBL579882		DTC
RAC1	RAC1	Definite	RAC1	CHEMBL562095		DTC	19527032
RAC1	RAC1	Definite	RAC1	CHEMBL257119		DTC	19527032
RAC1	RAC1	Definite	RAC1	CHEMBL554475		DTC	19527032
RAC1	RAC1	Definite	RAC1	PLX-4720		CIViC	31257073
MYLK	MYLK	Definite	MYLK	TOZASERTIB	inhibitor	DTC	19035792
LAMA2	LAMA2	Definite	LAMA2	OCRIPLASMIN		ChemblInteractions
NDUFA4	NDUFA4	Definite	NDUFA4	ME-344	inhibitor	ChemblInteractions
NDUFA4	NDUFA4	Definite	NDUFA4	NV-128	inhibitor	ChemblInteractions
NDUFA4	NDUFA4	Definite	NDUFA4	METFORMIN HYDROCHLORIDE	inhibitor	ChemblInteractions
PRKCE	PRKCE	Definite	PRKCE	PHORBOL MYRISTATE ACETATE		DTC	22579485
PRKCE	PRKCE	Definite	PRKCE	CHEMBL27768		DTC	24794745
PRKCE	PRKCE	Definite	PRKCE	MIDOSTAURIN	inhibitor	ChemblInteractions
PRKCE	PRKCE	Definite	PRKCE	CHELERYTHRINE	inhibitor	GuideToPharmacology
PRKCE	PRKCE	Definite	PRKCE	CEP-2563	inhibitor	ChemblInteractions
PRKCE	PRKCE	Definite	PRKCE	BRYOSTATIN		TdgClinicalTrial
PRKCE	PRKCE	Definite	PRKCE	CHEMBL1236539	inhibitor	GuideToPharmacology
PRKCE	PRKCE	Definite	PRKCE	UCN-01	inhibitor	ChemblInteractions
PRKCE	PRKCE	Definite	PRKCE	ENZASTAURIN	inhibitor	MyCancerGenome
PRKCE	PRKCE	Definite	PRKCE	BALANOL	inhibitor	GuideToPharmacology
PRKCE	PRKCE	Definite	PRKCE	SOTRASTAURIN	inhibitor	ChemblInteractions|GuideToPharmacology
PRKCE	PRKCE	Definite	PRKCE	MEPROBAMATE		TTD	23197040
PRKCE	PRKCE	Definite	PRKCE	KAI-1678		TdgClinicalTrial
PRKCE	PRKCE	Definite	PRKCE	QUERCETIN	inhibitor	MyCancerGenome
PRKCE	PRKCE	Definite	PRKCE	GSK-690693	inhibitor	ChemblInteractions
SRC	SRC	Definite	SRC	VANDETANIB	inhibitor	ChemblInteractions
SRC	SRC	Definite	SRC	CEDIRANIB		DTC|JAX-CKB	26802156
SRC	SRC	Definite	SRC	PD-0166285	inhibitor	ChemblInteractions
[truncated: 1,272 more rows]

## Sheet: Supplementary table S5
	Condition	Frequency of appearance
1	Metastasis	24472
2	AKT3	5183
3	CALU	5040
4	CREB1	4508
5	PAK2	4047
6	MYLK	3959
7	NR2F2	3422
8	PTP4A1	3315
9	RAC1	3214
10	SMAD2	3180
11	EDNRA	3086
12	PTEN	2696
13	IMPDH1	2680
14	LPIN1	2559
15	PIK3R1	2537
16	ZEB1	2465
17	MMP14	2450
18	NDUFA4	2435
19	HSPA1A	2323
20	FAS	2314
21	VEGFA	2304
22	ADAM12	2269
23	BACE1	2263
24	LIFR	2039
25	COL5A2	1985
26	SP1	1707
27	ADAM10	1664
28	JUN	1620
29	SMAD4	1590
30	ENTPD1	1589
31	LAMA2	1543
32	COL3A1	1525
33	GSK3B	1494
34	NFE2L2	1480
35	ELAVL1	1405
36	AKT2	1385
37	NOTCH2	1313
38	CCND1	1289
39	EGFR	1264
40	ODC1	1224
41	TMEM97	1181
42	TUBB3	1180
43	NCOA2	1172
44	STAT1	1090
45	TGFB1	1082
46	MET	1078
47	CDC42	1055
48	CDK6	1039
49	EP300	976
50	NOTCH1	969
51	FOXO1	938
52	PRKCA	930
53	E2F1	922
54	SRC	891
55	TGFB3	882
56	CXCR4	878
57	MCL1	871
58	TGFBR3	845
59	MDH2	825
60	CASP7	815
61	NCAM1	809
62	DNMT3A	789
63	SOCS6	766
64	TSC1	761
65	TOP2A	757
66	SLC39A14	740
67	IRAK1	725
68	APC	723
69	SLC9A1	721
70	FOS	709
71	CIC	678
72	DNMT3B	677
73	RHOA	660
74	BCL2	655
75	SMAD3	645
76	PRKCE	613
77	CDK1	611
78	SIRT1	608
79	COL4A2	500
80	PTPN4	485
81	COL4A1	468
82	RNASEL	468
83	TYMS	454
84	FBXW7	453
85	GATA3	453
86	BCL2L2	452
87	BRCA1	448
88	TET2	444
89	NFKB1	440
90	PDGFRB	421
91	EZH2	413
92	CSNK1E	391
93	ENPP2	372
94	CCNK	326
95	KLF4	315
96	SGK1	294
97	CCNA2	280
98	MMP9	255
99	HMGCR	252
100	TBK1	244
101	NT5C3A	222
102	DNMT1	150
103	IL6	75
104	SLC7A11	58
105	TOLLIP	47
106	BRCA2	21
107	FGF2	2
108	VHL	2
